# Supplementary material for: Geographic variation in abundance and diversity of Acinetobacter baumannii Vieuvirus bacteriophages
Source: Front Microbiol. 2025 Jan 28;16:1522711. doi: 10.3389/fmicb.2025.1522711 (PMC11813220; doi:10.3389/fmicb.2025.1522711)
Supplement: Supplementary file 1 [file Supplementary_file_1.zip]

Archive with 11 entries (11 files):
- Supplementary Data 10.PDF
- Supplementary Data 11.PDF
- Supplementary Data 2.PDF
- Supplementary Data 3.XLSX
- Supplementary Data 4.XLSX
- Supplementary Data 5.XLSX
- Supplementary Data 6.PDF
- Supplementary Data 7.PDF
- Supplementary Data 8.XLSX
- Supplementary Data 9.XLSX
- Supplementary Material 1.XLSX
