# Supplementary material for: Geographic variation in abundance and diversity of Acinetobacter baumannii Vieuvirus bacteriophages
Source: Front Microbiol. 2025 Jan 28;16:1522711. doi: 10.3389/fmicb.2025.1522711 (PMC11813220; doi:10.3389/fmicb.2025.1522711)
Supplement: Supplementary file 1 [file Supplementary_file_1.zip › Supplementary Data 3.XLSX]

## Sheet: Sheet1
Supplementary data 3. List of bacterial genomes used.
Strain Name	Genome ID	Biosample	CheckM Quality
09A16CRGN0014	GCA_003931755.1	SAMN07258640	High
09A16CRGN003B	GCA_003931775.1	SAMN07258642	High
10042	GCA_003522785.1	SAMN07520233	High
10324	GCA_003522705.1	SAMN07520237	High
1044	GCA_007999645.1	SAMN12205790	High
113	GCA_001584465.1	SAMN01983847	High
11510	GCA_001922425.2	SAMN06093832	High
1153_ABAU	GCA_001052775.1	SAMN03197109	High
11A1213CRGN008	GCA_004101745.1	SAMN07258645	High
11A1213CRGN055	GCA_004101725.1	SAMN07258647	High
11A1213CRGN064	GCA_008244865.1	SAMN07258648	High
11A1314CRGN088	GCA_004101685.1	SAMN07258672	High
11A1314CRGN089	GCA_008244905.1	SAMN07258673	High
11A14CRGN003	GCA_004101705.1	SAMN07258689	High
11W359501	GCA_006385075.1	SAMN12015779	High
13	GCA_002245595.1	SAMN07257378	High
14A771	GCA_004136905.1	SAMN10101945	High
15	GCA_002245665.1	SAMN07286190	High
15A34	GCA_002082685.1	SAMN06650243	High
15A5	GCA_002082705.1	SAMN06650264	High
15A831	GCA_004136925.1	SAMN10101946	High
1656-2	GCA_000188215.1	SAMN02603494	High
1999BJAB11	GCA_000805035.1	SAMN03068195	High
2003BJAB12	GCA_000804735.1	SAMN03068196	High
2004BJAB10	GCA_000804655.1	SAMN03068194	High
2004BJAB13	GCA_000804745.1	SAMN03068197	High
2004BJAB14	GCA_000804715.1	SAMN03068198	High
2004ZJAB5	GCA_000804955.1	SAMN03068270	High
2004ZJAB6	GCA_000804965.1	SAMN03068271	High
2005JSAB1	GCA_000804795.1	SAMN03068249	High
2005LNAB4	GCA_000804905.1	SAMN03068264	High
2011BJAB1	GCA_000805295.1	SAMN03068183	High
2011BJAB2	GCA_000805305.1	SAMN03068184	High
2011BJAB3	GCA_000804635.1	SAMN03068186	High
2011BJAB4	GCA_000804665.1	SAMN03068188	High
2011BJAB5	GCA_000804975.1	SAMN03068189	High
2011BJAB6	GCA_000805275.1	SAMN03068190	High
2011BJAB7	GCA_000804645.1	SAMN03068191	High
2011BJAB8	GCA_000804985.1	SAMN03068192	High
2011BJAB9	GCA_000805045.1	SAMN03068193	High
2011GDAB1	GCA_000805055.1	SAMN03068199	High
2011GDAB2	GCA_000805065.1	SAMN03068241	High
2011GDAB3	GCA_000804725.1	SAMN03068243	High
2011GDAB4	GCA_000805115.1	SAMN03068244	High
2011HNAB1	GCA_000805125.1	SAMN03068246	High
2011LNAB1	GCA_000804885.1	SAMN03068260	High
2011LNAB2	GCA_000805145.1	SAMN03068261	High
2011LNAB3	GCA_000805195.1	SAMN03068263	High
2011SDAB1	GCA_000804805.1	SAMN03068256	High
2011SDAB2	GCA_000804825.1	SAMN03068257	High
2011SDAB3	GCA_000804875.1	SAMN03068258	High
2011SHAB1	GCA_000804815.1	SAMN03068253	High
2011TJAB1	GCA_000805135.1	SAMN03068251	High
2011ZJAB1	GCA_000804895.1	SAMN03068266	High
2011ZJAB2	GCA_000805205.1	SAMN03068267	High
2011ZJAB3	GCA_000805225.1	SAMN03068268	High
2011ZJAB4	GCA_000805215.1	SAMN03068269	High
2012046	GCA_002116575.1	SAMN06760911	High
2015ZJAB1	GCA_001617825.1	SAMN04376868	High
2015ZJAB10	GCA_009753745.1	SAMN13496544	High
2015ZJAB11	GCA_009753855.1	SAMN13496545	High
2015ZJAB12	GCA_009753685.1	SAMN13496546	High
2015ZJAB13	GCA_009753665.1	SAMN13496547	High
2015ZJAB14	GCA_009753905.1	SAMN13496548	High
2015ZJAB15	GCA_009753915.1	SAMN13496549	High
2015ZJAB16	GCA_009753885.1	SAMN13496550	High
2015ZJAB17	GCA_009753845.1	SAMN13496551	High
2015ZJAB18	GCA_009753995.1	SAMN13496552	High
2015ZJAB19	GCA_009754005.1	SAMN13496553	High
2015ZJAB2	GCA_001617885.1	SAMN04376869	High
2015ZJAB20	GCA_009753965.1	SAMN13496554	High
2015ZJAB21	GCA_009753925.1	SAMN13496555	High
2015ZJAB22	GCA_009753645.1	SAMN13496556	High
2015ZJAB23	GCA_009758335.1	SAMN13496557	High
2015ZJAB24	GCA_009758295.1	SAMN13496558	High
2015ZJAB25	GCA_009758395.1	SAMN13496559	High
2015ZJAB3	GCA_001617835.1	SAMN04376870	High
2015ZJAB7	GCA_001617915.1	SAMN04376872	High
2015ZJAB8	GCA_001617945.1	SAMN04376873	High
2015ZJAB9	GCA_009753775.1	SAMN13496543	High
20821	GCA_007999955.1	SAMN12205775	High
208210	GCA_007999765.1	SAMN12205784	High
208211	GCA_007999725.1	SAMN12205785	High
208212	GCA_007999745.1	SAMN12205786	High
208213	GCA_007999705.1	SAMN12205787	High
208214	GCA_007999665.1	SAMN12205788	High
20822	GCA_007999855.1	SAMN12205776	High
20823	GCA_007999905.1	SAMN12205777	High
20824	GCA_007999885.1	SAMN12205778	High
20825	GCA_007999845.1	SAMN12205779	High
20826	GCA_007999875.1	SAMN12205780	High
20827	GCA_007999815.1	SAMN12205781	High
20828	GCA_007999805.1	SAMN12205782	High
20829	GCA_007999755.1	SAMN12205783	High
20851	GCA_007999525.1	SAMN12205795	High
208510	GCA_007999365.1	SAMN12205804	High
20852	GCA_007999515.1	SAMN12205796	High
20853	GCA_007999505.1	SAMN12205797	High
20854	GCA_007999485.1	SAMN12205798	High
20855	GCA_007999465.1	SAMN12205799	High
20856	GCA_007999405.1	SAMN12205800	High
20858	GCA_007999425.1	SAMN12205802	High
2087	GCA_008000175.1	SAMN12205824	High
20881	GCA_007999985.1	SAMN12205772	High
20883	GCA_007999945.1	SAMN12205774	High
2092	GCA_007999625.1	SAMN12205789	High
2093	GCA_007999585.1	SAMN12205793	High
20943	GCA_007999555.1	SAMN12205794	High
2096	GCA_008000185.1	SAMN12205823	High
219_ABAU	GCA_001055965.1	SAMN03197411	High
237	GCA_003670075.1	SAMN07534975	High
249	GCA_003615295.1	SAMN07535943	High
278	GCA_001584475.1	SAMN01983849	High
292	GCA_001584485.1	SAMN02729948	High
3207	GCA_001636235.1	SAMN04485290	High
3365	GCA_009445395.1	SAMN12509151	High
42R3	GCA_001693175.1	SAMN05257114	High
4300STDY7045677	GCA_900494425.1	SAMEA104305173	High
4300STDY7045678	GCA_900494435.1	SAMEA104305174	High
4300STDY7045679	GCA_900494415.1	SAMEA104305175	High
4300STDY7045680	GCA_900494475.1	SAMEA104305176	High
4300STDY7045682	GCA_900494455.1	SAMEA104305178	High
4300STDY7045683	GCA_900494465.1	SAMEA104305179	High
4300STDY7045684	GCA_900494395.1	SAMEA104305180	High
4300STDY7045685	GCA_900494405.1	SAMEA104305181	High
4300STDY7045686	GCA_900494705.1	SAMEA104305182	High
4300STDY7045687	GCA_900494695.1	SAMEA104305183	High
4300STDY7045688	GCA_900494515.1	SAMEA104305184	High
4300STDY7045690	GCA_900494765.1	SAMEA104305186	High
4300STDY7045691	GCA_900494665.1	SAMEA104305187	High
4300STDY7045692	GCA_900494645.1	SAMEA104305188	High
4300STDY7045693	GCA_900494495.1	SAMEA104305189	High
4300STDY7045694	GCA_900494555.1	SAMEA104305190	High
4300STDY7045695	GCA_900494795.1	SAMEA104305191	High
4300STDY7045698	GCA_900494905.1	SAMEA104305194	High
4300STDY7045699	GCA_900494805.1	SAMEA104305195	High
4300STDY7045700	GCA_900494975.1	SAMEA104305196	High
4300STDY7045701	GCA_900494825.1	SAMEA104305197	High
4300STDY7045703	GCA_900494845.1	SAMEA104305199	High
4300STDY7045705	GCA_900494925.1	SAMEA104305201	High
4300STDY7045706	GCA_900494935.1	SAMEA104305202	High
4300STDY7045707	GCA_900494995.1	SAMEA104305203	High
4300STDY7045708	GCA_900494955.1	SAMEA104305204	High
4300STDY7045709	GCA_900494985.1	SAMEA104305205	High
4300STDY7045710	GCA_900494915.1	SAMEA104305206	High
4300STDY7045711	GCA_900494965.1	SAMEA104305207	High
4300STDY7045712	GCA_900494945.1	SAMEA104305208	High
4300STDY7045713	GCA_900494895.1	SAMEA104305209	High
4300STDY7045714	GCA_900494875.1	SAMEA104305210	High
4300STDY7045715	GCA_900494835.1	SAMEA104305211	High
4300STDY7045716	GCA_900494865.1	SAMEA104305212	High
4300STDY7045720	GCA_900495035.1	SAMEA104305216	High
4300STDY7045721	GCA_900495055.1	SAMEA104305217	High
4300STDY7045722	GCA_900495075.1	SAMEA104305218	High
4300STDY7045723	GCA_900495025.1	SAMEA104305219	High
4300STDY7045724	GCA_900495045.1	SAMEA104305220	High
4300STDY7045725	GCA_900495065.1	SAMEA104305221	High
4300STDY7045726	GCA_900495125.1	SAMEA104305222	High
4300STDY7045727	GCA_900495145.1	SAMEA104305223	High
4300STDY7045728	GCA_900495255.1	SAMEA104305224	High
4300STDY7045729	GCA_900495115.1	SAMEA104305225	High
4300STDY7045730	GCA_900495205.1	SAMEA104305226	High
4300STDY7045731	GCA_900495155.1	SAMEA104305227	High
4300STDY7045732	GCA_900495185.1	SAMEA104305228	High
4300STDY7045735	GCA_900495175.1	SAMEA104305231	High
4300STDY7045736	GCA_900495215.1	SAMEA104305232	High
4300STDY7045737	GCA_900495095.1	SAMEA104305233	High
4300STDY7045738	GCA_900495085.1	SAMEA104305234	High
4300STDY7045740	GCA_900495165.1	SAMEA104305236	High
4300STDY7045741	GCA_900495245.1	SAMEA104305237	High
4300STDY7045742	GCA_900495225.1	SAMEA104305238	High
4300STDY7045743	GCA_900495235.1	SAMEA104305239	High
4300STDY7045744	GCA_900495315.1	SAMEA104305240	High
4300STDY7045745	GCA_900495295.1	SAMEA104305241	High
4300STDY7045747	GCA_900495285.1	SAMEA104305243	High
4300STDY7045748	GCA_900495325.1	SAMEA104305244	High
4300STDY7045749	GCA_900495275.1	SAMEA104305245	High
4300STDY7045753	GCA_900495445.1	SAMEA104305249	High
4300STDY7045754	GCA_900495505.1	SAMEA104305250	High
4300STDY7045755	GCA_900495425.1	SAMEA104305251	High
4300STDY7045756	GCA_900495375.1	SAMEA104305252	High
4300STDY7045757	GCA_900495515.1	SAMEA104305253	High
4300STDY7045759	GCA_900495385.1	SAMEA104305255	High
4300STDY7045760	GCA_900495525.1	SAMEA104305256	High
4300STDY7045761	GCA_900495455.1	SAMEA104305257	High
4300STDY7045763	GCA_900495495.1	SAMEA104305259	High
4300STDY7045764	GCA_900495335.1	SAMEA104305260	High
4300STDY7045766	GCA_900495345.1	SAMEA104305262	High
4300STDY7045767	GCA_900495465.1	SAMEA104305263	High
4300STDY7045768	GCA_900495485.1	SAMEA104305264	High
4300STDY7045769	GCA_900495395.1	SAMEA104305265	High
4300STDY7045771	GCA_900495355.1	SAMEA104305267	High
4300STDY7045774	GCA_900495565.1	SAMEA104305269	High
4300STDY7045775	GCA_900495575.1	SAMEA104305270	High
4300STDY7045777	GCA_900495555.1	SAMEA104305272	High
4300STDY7045778	GCA_900495585.1	SAMEA104305273	High
4300STDY7045780	GCA_900495635.1	SAMEA104305275	High
4300STDY7045781	GCA_900495655.1	SAMEA104305276	High
4300STDY7045782	GCA_900495695.1	SAMEA104305277	High
4300STDY7045783	GCA_900495725.1	SAMEA104305278	High
4300STDY7045784	GCA_900495755.1	SAMEA104305279	High
4300STDY7045785	GCA_900495715.1	SAMEA104305280	High
4300STDY7045786	GCA_900495735.1	SAMEA104305281	High
4300STDY7045787	GCA_900495685.1	SAMEA104305282	High
4300STDY7045788	GCA_900495625.1	SAMEA104305283	High
4300STDY7045789	GCA_900495765.1	SAMEA104305284	High
4300STDY7045790	GCA_900495705.1	SAMEA104305285	High
4300STDY7045791	GCA_900495785.1	SAMEA104305286	High
4300STDY7045792	GCA_900495775.1	SAMEA104305287	High
4300STDY7045793	GCA_900495665.1	SAMEA104305288	High
4300STDY7045794	GCA_900495615.1	SAMEA104305289	High
4300STDY7045795	GCA_900495645.1	SAMEA104305290	High
4300STDY7045798	GCA_900495795.1	SAMEA104305293	High
4300STDY7045799	GCA_900495815.1	SAMEA104305294	High
4300STDY7045800	GCA_900495845.1	SAMEA104305295	High
4300STDY7045801	GCA_900495805.1	SAMEA104305296	High
4300STDY7045802	GCA_900495835.1	SAMEA104305297	High
4300STDY7045803	GCA_900495825.1	SAMEA104305298	High
4300STDY7045805	GCA_900496005.1	SAMEA104305300	High
4300STDY7045806	GCA_900495985.1	SAMEA104305301	High
4300STDY7045808	GCA_900495865.1	SAMEA104305303	High
4300STDY7045809	GCA_900495915.1	SAMEA104305304	High
4300STDY7045810	GCA_900495905.1	SAMEA104305305	High
4300STDY7045811	GCA_900496015.1	SAMEA104305306	High
4300STDY7045812	GCA_900495875.1	SAMEA104305307	High
4300STDY7045814	GCA_900495965.1	SAMEA104305309	High
4300STDY7045815	GCA_900495885.1	SAMEA104305310	High
4300STDY7045816	GCA_900495855.1	SAMEA104305311	High
4300STDY7045817	GCA_900495895.1	SAMEA104305312	High
4300STDY7045818	GCA_900495975.1	SAMEA104305313	High
4300STDY7045819	GCA_900495925.1	SAMEA104305314	High
4300STDY7045822	GCA_900496055.1	SAMEA104305317	High
4300STDY7045823	GCA_900496045.1	SAMEA104305318	High
4300STDY7045824	GCA_900496095.1	SAMEA104305319	High
4300STDY7045827	GCA_900496025.1	SAMEA104305322	High
4300STDY7045828	GCA_900496085.1	SAMEA104305323	High
4300STDY7045829	GCA_900496125.1	SAMEA104305324	High
4300STDY7045832	GCA_900496265.1	SAMEA104305327	High
4300STDY7045833	GCA_900496315.1	SAMEA104305328	High
4300STDY7045834	GCA_900496135.1	SAMEA104305329	High
4300STDY7045835	GCA_900496285.1	SAMEA104305330	High
4300STDY7045837	GCA_900496255.1	SAMEA104305332	High
4300STDY7045839	GCA_900496345.1	SAMEA104305334	High
4300STDY7045840	GCA_900496325.1	SAMEA104305335	High
4300STDY7045841	GCA_900496225.1	SAMEA104305336	High
4300STDY7045843	GCA_900496305.1	SAMEA104305338	High
4300STDY7045844	GCA_900496205.1	SAMEA104305339	High
4300STDY7045845	GCA_900496295.1	SAMEA104305340	High
4300STDY7045846	GCA_900496195.1	SAMEA104305341	High
4300STDY7045847	GCA_900496165.1	SAMEA104305342	High
4300STDY7045848	GCA_900496145.1	SAMEA104305343	High
4300STDY7045849	GCA_900496185.1	SAMEA104305344	High
4300STDY7045850	GCA_900496155.1	SAMEA104305345	High
4300STDY7045851	GCA_900496175.1	SAMEA104305346	High
4300STDY7045852	GCA_900496245.1	SAMEA104305347	High
4300STDY7045853	GCA_900496335.1	SAMEA104305348	High
4300STDY7045854	GCA_900496385.1	SAMEA104305349	High
4300STDY7045855	GCA_900496375.1	SAMEA104305350	High
4300STDY7045856	GCA_900496395.1	SAMEA104305351	High
4300STDY7045857	GCA_900496365.1	SAMEA104305352	High
4300STDY7045858	GCA_900496355.1	SAMEA104305353	High
4300STDY7045859	GCA_900496405.1	SAMEA104305354	High
4300STDY7045861	GCA_900496455.1	SAMEA104305356	High
4300STDY7045862	GCA_900496445.1	SAMEA104305357	High
4300STDY7045863	GCA_900496425.1	SAMEA104305358	High
4300STDY7045864	GCA_900496435.1	SAMEA104305359	High
4300STDY7045866	GCA_900496495.1	SAMEA104305361	High
4300STDY7045867	GCA_900496665.1	SAMEA104305362	High
4300STDY7045869	GCA_900496565.1	SAMEA104305363	High
4300STDY7045870	GCA_900496505.1	SAMEA104305364	High
4300STDY7045871	GCA_900496625.1	SAMEA104305371	High
4300STDY7045872	GCA_900496525.1	SAMEA104305372	High
4300STDY7045875	GCA_900496595.1	SAMEA104305375	High
4300STDY7045876	GCA_900496645.1	SAMEA104305376	High
4300STDY7045878	GCA_900496635.1	SAMEA104305378	High
4300STDY7045879	GCA_900496535.1	SAMEA104305379	High
4300STDY7045880	GCA_900496605.1	SAMEA104305380	High
4300STDY7045882	GCA_900496475.1	SAMEA104305381	High
4300STDY7045883	GCA_900496655.1	SAMEA104305382	High
4300STDY7045884	GCA_900496585.1	SAMEA104305383	High
4300STDY7045885	GCA_900496555.1	SAMEA104305384	High
4300STDY7045886	GCA_900496485.1	SAMEA104305385	High
4300STDY7045891	GCA_900496765.1	SAMEA104305367	High
4300STDY7045892	GCA_900496735.1	SAMEA104305368	High
4300STDY7045893	GCA_900496745.1	SAMEA104305369	High
4300STDY7045894	GCA_900496695.1	SAMEA104305370	High
4300STDY7045895	GCA_900496755.1	SAMEA104305388	High
4300STDY7045896	GCA_900496705.1	SAMEA104305389	High
4300STDY7045897	GCA_900496725.1	SAMEA104305390	High
4300STDY7045898	GCA_900496775.1	SAMEA104305391	High
4300STDY7045899	GCA_900496855.1	SAMEA104305392	High
4300STDY7045900	GCA_900496785.1	SAMEA104305393	High
4300STDY7045901	GCA_900496795.1	SAMEA104305394	High
4300STDY7045902	GCA_900496875.1	SAMEA104305395	High
4300STDY7045903	GCA_900496915.1	SAMEA104305396	High
4300STDY7045904	GCA_900496865.1	SAMEA104305397	High
4300STDY7045905	GCA_900496835.1	SAMEA104305398	High
4300STDY7045906	GCA_900496845.1	SAMEA104305399	High
4300STDY7045907	GCA_900496935.1	SAMEA104305400	High
4300STDY7045908	GCA_900496905.1	SAMEA104305401	High
4300STDY7045909	GCA_900496945.1	SAMEA104305402	High
4300STDY7045910	GCA_900496955.1	SAMEA104305403	High
440	GCA_002119355.1	SAMN05590405	High
460	GCA_002288625.1	SAMN07551566	High
5122	GCA_008000125.1	SAMN12205765	High
5123	GCA_008000095.1	SAMN12205766	High
5126	GCA_008000075.1	SAMN12205769	High
5127	GCA_008000045.1	SAMN12205770	High
5128	GCA_008000025.1	SAMN12205771	High
5457	GCA_009428985.1	SAMN09244198	High
5845	GCA_003522885.1	SAMN07520231	High
6009-2	GCA_003052285.1	SAMN08554707	High
6013113	GCA_000163375.2	SAMN00189090	High
6013150	GCA_000163355.2	SAMN00189091	High
6014059	GCA_000163395.2	SAMN00189092	High
6200	GCA_000814345.1	SAMN03263969	High
65	GCA_001693115.1	SAMN05257112	High
6507	GCA_009455505.1	SAMN09244200	High
6772166	GCA_001512175.1	SAMEA1465988	High
6870155	GCA_000794125.1	SAMN03105183	High
71	GCA_002119265.1	SAMN05590239	High
71510	GCA_007999155.1	SAMN12205814	High
71512	GCA_008000715.1	SAMN12205816	High
71514	GCA_008000725.1	SAMN12205818	High
71515	GCA_007999055.1	SAMN12205819	High
71516	GCA_007999075.1	SAMN12205820	High
71518	GCA_008000235.1	SAMN12205822	High
7154	GCA_007999245.1	SAMN12205808	High
7155	GCA_007999295.1	SAMN12205809	High
7156	GCA_007999255.1	SAMN12205810	High
7157	GCA_007999225.1	SAMN12205811	High
7158	GCA_007999175.1	SAMN12205812	High
718532	GCA_000968965.1	SAMN03394596	High
7804	GCA_003431385.1	SAMN07289440	High
7835	GCA_009497995.1	SAMN07520235	High
7847	GCA_003516005.1	SAMN07284119	High
810CP	GCA_003345235.1	SAMN07559626	High
830	GCA_009445385.1	SAMN12509149	High
9102	GCA_003522845.1	SAMN07520232	High
9201	GCA_003522665.1	SAMN07520236	High
A1	GCA_000830055.1	SAMN03248539	High
A1296	GCA_002504145.1	SAMN06099024	High
A13	GCA_001951035.1	SAMN06218435	High
A158	GCA_004209215.1	SAMN10910651	High
A186	GCA_001420505.1	SAMN04054373	High
A22	GCA_007833155.1	SAMN12368605	High
A297	GCA_001512215.1	SAMEA1709749	High
A320	GCA_007221455.1	SAMN12045486	High
A369	GCA_003130925.1	SAMN09078706	High
A388	GCA_002741415.1	SAMN07736509	High
A388	GCA_001512055.1	SAMEA1466008	High
A457	GCA_001648035.1	SAMN04521099	High
A52	GCA_004028375.1	SAMN10441121	High
A83	GCA_001512235.1	SAMEA1466082	High
A85	GCA_002210065.1	SAMN07125723	High
A85	GCA_001512135.1	SAMEA1466052	High
A92	GCA_001511975.1	SAMEA1466011	High
AB-HKU3-08	GCA_000417805.2	SAMN02471176	High
AB-HKU3-10	GCA_000417785.2	SAMN02471179	High
AB-HZ-C95	GCA_006366515.1	SAMN08471708	High
AB-HZ-S89	GCA_006366125.1	SAMN08471740	High
AB-HZ-S90	GCA_006367575.1	SAMN08471741	High
AB-HZ-S91	GCA_006366595.1	SAMN08471742	High
AB-HZ-S92	GCA_006366085.1	SAMN08471743	High
AB-HZ-S93	GCA_006365835.1	SAMN08471744	High
AB-HZ-S94	GCA_006376725.1	SAMN08471745	High
AB-HZ-S96	GCA_006365805.1	SAMN08471746	High
AB	GCA_008000275.1	SAMN12206383	High
AB0057	GCA_000021245.2	SAMN02603051	High
AB030	GCA_000746645.1	SAMN02940899	High
AB031	GCA_000746605.1	SAMN02940901	High
AB042	GCA_001941765.1	SAMN04273154	High
AB043	GCA_008630895.1	SAMN04273155	High
AB046	GCA_004354145.1	SAMN11077515	High
AB047	GCA_004354165.1	SAMN11077516	High
AB048	GCA_004354185.1	SAMN11077517	High
AB053	GCA_004354125.1	SAMN11077519	High
AB067	GCA_001909135.1	SAMN04992847	High
AB1	GCA_003336155.1	SAMN09667770	High
AB1	GCA_003007655.1	SAMN08619566	High
AB10	GCA_003007215.1	SAMN08619575	High
AB10	GCA_003336045.1	SAMN09667777	High
AB100	GCA_002277355.1	SAMN07251716	High
AB100	GCA_005786095.1	SAMN11607744	High
AB101	GCA_002277605.1	SAMN07251717	High
AB106	GCA_005786105.1	SAMN11607745	High
AB107	GCA_005786065.1	SAMN11607746	High
AB108	GCA_002277325.1	SAMN07251718	High
AB111	GCA_005786015.1	SAMN11607747	High
AB112	GCA_002277285.1	SAMN07251719	High
AB113	GCA_005785995.1	SAMN11607748	High
AB115	GCA_005785985.1	SAMN11607749	High
AB116	GCA_005786005.1	SAMN11607750	High
AB117	GCA_005785965.1	SAMN11607751	High
AB118	GCA_002277315.1	SAMN07251720	High
AB119	GCA_005785945.1	SAMN11607752	High
AB12	GCA_003007195.1	SAMN08619577	High
AB120	GCA_005785865.1	SAMN11607753	High
AB123	GCA_005785875.1	SAMN11607754	High
AB127	GCA_005785895.1	SAMN11607755	High
AB13	GCA_003007145.1	SAMN08619578	High
AB133	GCA_005785885.1	SAMN11607756	High
AB134	GCA_002277275.1	SAMN07251721	High
AB135	GCA_005785845.1	SAMN11607757	High
AB137	GCA_005785815.1	SAMN11607758	High
AB139	GCA_005785785.1	SAMN11607759	High
AB142	GCA_005785765.1	SAMN11607760	High
AB143	GCA_005785775.1	SAMN11607761	High
AB145	GCA_005785745.1	SAMN11607762	High
AB147	GCA_002277235.1	SAMN07251722	High
AB147	GCA_005785725.1	SAMN11607763	High
AB148	GCA_005786445.1	SAMN11607764	High
AB149	GCA_005786435.1	SAMN11607765	High
AB15	GCA_003007485.1	SAMN08619580	High
AB150	GCA_005786455.1	SAMN11607766	High
AB156	GCA_002277585.1	SAMN07251723	High
AB159	GCA_005786425.1	SAMN11607767	High
AB16	GCA_003007515.1	SAMN08619581	High
AB160	GCA_005786405.1	SAMN11607768	High
AB161	GCA_002277225.1	SAMN07251724	High
AB162	GCA_002277215.1	SAMN07251725	High
AB165	GCA_002277185.1	SAMN07251726	High
AB165	GCA_005786375.1	SAMN11607769	High
AB166	GCA_002277575.1	SAMN07251727	High
AB166	GCA_005786335.1	SAMN11607770	High
AB167	GCA_005786365.1	SAMN11607771	High
AB168	GCA_005786305.1	SAMN11607772	High
AB169	GCA_005786315.1	SAMN11607773	High
AB17	GCA_003007475.1	SAMN08619582	High
AB170	GCA_005786285.1	SAMN11607774	High
AB172	GCA_002277175.1	SAMN07251728	High
AB173	GCA_002277145.1	SAMN07251729	High
AB173	GCA_005786205.1	SAMN11607776	High
AB174	GCA_002277535.1	SAMN07251730	High
AB174	GCA_005786235.1	SAMN11607777	High
AB175	GCA_005786215.1	SAMN11607778	High
AB176	GCA_005786185.1	SAMN11607779	High
AB178	GCA_005786225.1	SAMN11607780	High
AB179	GCA_005786135.1	SAMN11607781	High
AB18	GCA_003007135.1	SAMN08619583	High
AB180	GCA_005786085.1	SAMN11607782	High
AB182	GCA_005786115.1	SAMN11607783	High
AB183	GCA_005786595.1	SAMN11607784	High
AB184	GCA_005786545.1	SAMN11607785	High
AB185	GCA_005786525.1	SAMN11607786	High
AB186	GCA_005786585.1	SAMN11607787	High
AB187	GCA_005786535.1	SAMN11607788	High
AB188	GCA_005786505.1	SAMN11607789	High
AB19	GCA_003007115.1	SAMN08619584	High
AB2	GCA_003336135.1	SAMN09667771	High
AB2	GCA_003007635.1	SAMN08619567	High
AB20	GCA_003007095.1	SAMN08619585	High
AB21	GCA_003007065.1	SAMN08619586	High
AB22	GCA_003007435.1	SAMN08619587	High
AB23	GCA_003007055.1	SAMN08619588	High
AB24	GCA_003007015.1	SAMN08619589	High
AB25	GCA_003007025.1	SAMN08619590	High
AB26	GCA_003006995.1	SAMN08619591	High
AB27	GCA_003007455.1	SAMN08619592	High
AB28	GCA_001535665.1	SAMN04376893	High
AB28	GCA_003006975.1	SAMN08619593	High
AB2828	GCA_001611995.1	SAMN03078660	High
AB29	GCA_003007405.1	SAMN08619594	High
AB3	GCA_003007615.1	SAMN08619568	High
AB30	GCA_003007395.1	SAMN08619595	High
AB307-0294	GCA_002803025.2	SAMN07961492	High
AB31	GCA_003006945.1	SAMN08619596	High
AB3340	GCA_001612005.1	SAMN03078661	High
AB34	GCA_003007375.1	SAMN08619599	High
AB34299	GCA_002009115.1	SAMN04457967	High
AB3560	GCA_001612015.1	SAMN03078662	High
AB36	GCA_003006845.1	SAMN08619601	High
AB3638	GCA_001612095.1	SAMN03078663	High
AB37	GCA_003007355.1	SAMN08619602	High
AB3785	GCA_001612075.1	SAMN03078664	High
AB38	GCA_003006835.1	SAMN08619603	High
AB3806	GCA_001612105.1	SAMN03078665	High
AB39	GCA_003007335.1	SAMN08619604	High
AB3927	GCA_001612115.1	SAMN03078666	High
AB4	GCA_003007275.1	SAMN08619569	High
AB4	GCA_003335955.1	SAMN09667773	High
AB40	GCA_003006875.1	SAMN08619605	High
AB4025	GCA_001612185.1	SAMN03078667	High
AB4026	GCA_001612155.1	SAMN03078668	High
AB4027	GCA_001612175.1	SAMN03078669	High
AB4052	GCA_001612235.1	SAMN03078670	High
AB42	GCA_003007285.1	SAMN08619607	High
AB4332	GCA_004282835.1	SAMN10341989	High
AB4448	GCA_001612255.1	SAMN03078672	High
AB4456	GCA_001612215.1	SAMN03078673	High
AB4490	GCA_001612275.1	SAMN03078674	High
AB4498	GCA_001612285.1	SAMN03078675	High
AB46	GCA_002277515.1	SAMN07251701	High
AB4795	GCA_001612315.1	SAMN03078676	High
AB4878	GCA_001612335.1	SAMN03078677	High
AB4932	GCA_001612365.1	SAMN03078678	High
AB4957	GCA_001612355.1	SAMN03078679	High
AB4991	GCA_001612415.1	SAMN03078680	High
AB5	GCA_003007245.1	SAMN08619570	High
AB5001	GCA_001612395.1	SAMN03078681	High
AB5075-UW	GCA_000963815.1	SAMN02894434	High
AB5197	GCA_001612455.1	SAMN03078682	High
AB52	GCA_002277715.1	SAMN07251702	High
AB54	GCA_002277505.1	SAMN07251703	High
AB56	GCA_002277485.1	SAMN07251704	High
AB5674	GCA_001612435.1	SAMN03078683	High
AB7	GCA_003336085.1	SAMN09667775	High
AB72	GCA_002277705.1	SAMN07251705	High
AB73	GCA_002277675.1	SAMN07251706	High
AB74	GCA_002277655.1	SAMN07251707	High
AB75	GCA_002277645.1	SAMN07251708	High
AB8	GCA_003336075.1	SAMN09667776	High
AB8	GCA_003007535.1	SAMN08619573	High
AB81	GCA_002277635.1	SAMN07251710	High
AB88	GCA_002277445.1	SAMN07251711	High
AB89	GCA_002277435.1	SAMN07251712	High
AB9	GCA_003007585.1	SAMN08619574	High
AB91	GCA_002277385.1	SAMN07251713	High
AB96	GCA_002277405.1	SAMN07251714	High
AB967	GCA_001612025.1	SAMN03078659	High
AB99	GCA_002277365.1	SAMN07251715	High
ABA1614	GCA_002634345.1	SAMN07311775	High
ABA2114	GCA_002634325.1	SAMN07311776	High
ABAY04001	GCA_009738015.1	SAMN10410693	High
ABAY09002	GCA_009737985.1	SAMN09095521	High
ABAY09003	GCA_009737925.1	SAMN09095522	High
ABAY09007	GCA_009737865.1	SAMN09095526	High
ABAY09009	GCA_009737805.1	SAMN09095528	High
ABAY09010	GCA_009737795.1	SAMN09095529	High
ABAY09011	GCA_009737785.1	SAMN09095530	High
ABAY10002	GCA_009737685.1	SAMN09095534	High
ABAY10003	GCA_009737735.1	SAMN09095535	High
ABAY10004	GCA_009736995.1	SAMN09095536	High
ABAY10005	GCA_009737675.1	SAMN09095537	High
ABAY10006	GCA_009736975.1	SAMN09095538	High
ABAY10007	GCA_009736965.1	SAMN09095539	High
ABAY11001	GCA_009736935.1	SAMN09095540	High
ABAY11002	GCA_009737695.1	SAMN09095541	High
ABAY11004	GCA_009737635.1	SAMN09095543	High
ABAY11005	GCA_009737595.1	SAMN09095544	High
ABAY11006	GCA_009737575.1	SAMN09095545	High
ABAY11007	GCA_009737565.1	SAMN09095546	High
ABAY11008	GCA_009737545.1	SAMN09095547	High
ABAY11009	GCA_009737525.1	SAMN09095548	High
ABAY11010	GCA_009737505.1	SAMN09095549	High
ABAY11012	GCA_009737465.1	SAMN09095551	High
ABAY11013	GCA_009737435.1	SAMN09095552	High
ABAY11014	GCA_009737425.1	SAMN09095553	High
ABAY12002	GCA_009737375.1	SAMN09095556	High
ABAY12003	GCA_009737345.1	SAMN09095557	High
ABAY12004	GCA_009737325.1	SAMN09095558	High
ABAY12005	GCA_009737295.1	SAMN09095559	High
ABAY12006	GCA_009737245.1	SAMN09095560	High
ABAY12008	GCA_009736905.1	SAMN09095562	High
ABAY12010	GCA_009736875.1	SAMN09095564	High
ABAY12011	GCA_009736845.1	SAMN09095565	High
ABAY12012	GCA_009736815.1	SAMN09095566	High
ABAY12013	GCA_009736805.1	SAMN09095567	High
ABAY12014	GCA_009736755.1	SAMN09095568	High
ABAY12015	GCA_009736765.1	SAMN09095569	High
ABAY12016	GCA_009736745.1	SAMN09095570	High
ABAY12017	GCA_009736725.1	SAMN09095571	High
ABAY12018	GCA_009736705.1	SAMN09095572	High
ABAY12019	GCA_009736655.1	SAMN09095573	High
ABAY13001	GCA_009736665.1	SAMN09095574	High
ABAY13002	GCA_009736645.1	SAMN09095575	High
ABAY13003	GCA_009736625.1	SAMN09095576	High
ABAY13004	GCA_009736605.1	SAMN09095577	High
ABAY13005	GCA_009736565.1	SAMN09095578	High
ABAY13006	GCA_009736525.1	SAMN09095579	High
ABAY13007	GCA_009736545.1	SAMN09095580	High
ABAY13010	GCA_009736485.1	SAMN09095583	High
ABAY13012	GCA_009736445.1	SAMN09095585	High
ABAY13013	GCA_009736385.1	SAMN09095586	High
ABAY13014	GCA_009736395.1	SAMN09095587	High
ABAY13015	GCA_009736405.1	SAMN09095588	High
ABAY13017	GCA_009736345.1	SAMN09095590	High
ABAY13018	GCA_009736285.1	SAMN09095591	High
ABAY13019	GCA_009736295.1	SAMN09095592	High
ABAY14001	GCA_009736305.1	SAMN09095593	High
ABAY14003	GCA_009736245.1	SAMN09095595	High
ABAY14005	GCA_009736205.1	SAMN09095597	High
ABAY14006	GCA_009736185.1	SAMN09095598	High
ABAY14007	GCA_009736155.1	SAMN09095599	High
ABAY14008	GCA_009736145.1	SAMN09095600	High
ABAY14009	GCA_009736115.1	SAMN09095601	High
ABAY14010	GCA_009736075.1	SAMN09095602	High
ABAY14014	GCA_009736025.1	SAMN09095606	High
ABAY15002	GCA_009735965.1	SAMN09095608	High
ABAY15004	GCA_009735945.1	SAMN09095610	High
ABAY15005	GCA_009735915.1	SAMN09095611	High
ABAY15006	GCA_009735885.1	SAMN09095612	High
ABAY15007	GCA_009735845.1	SAMN09095613	High
ABAY15008	GCA_009735865.1	SAMN09095614	High
ABAY15009	GCA_009735875.1	SAMN09095615	High
ABAY15010	GCA_009735745.1	SAMN09095616	High
ABAY15011	GCA_009735775.1	SAMN09095617	High
ABCR01	GCA_009498335.1	SAMN12569102	High
ABNIH28	GCA_002902885.1	SAMN06040401	High
AB_002	GCA_003941605.1	SAMN10249109	High
AB_014	GCA_003941585.1	SAMN10249086	High
AB_020	GCA_003941545.1	SAMN10249002	High
AB_023	GCA_003941525.1	SAMN10249163	High
AB_025	GCA_003941815.1	SAMN10249097	High
AB_026	GCA_003941785.1	SAMN10249046	High
AB_029	GCA_003941795.1	SAMN10249010	High
AB_035	GCA_003941515.1	SAMN10248940	High
AB_036	GCA_003941505.1	SAMN10249113	High
AB_039	GCA_003941485.1	SAMN10249077	High
AB_043	GCA_003941735.1	SAMN10249035	High
AB_053	GCA_003941755.1	SAMN10249181	High
AB_056	GCA_003941435.1	SAMN10249137	High
AB_062	GCA_003941425.1	SAMN10248975	High
AB_074	GCA_003941405.1	SAMN10249195	High
AB_077	GCA_003941715.1	SAMN10249066	High
AB_083	GCA_003941695.1	SAMN10249200	High
AB_085	GCA_003941415.1	SAMN10248953	High
AB_088	GCA_003941385.1	SAMN10249105	High
AB_091	GCA_003941315.1	SAMN10249072	High
AB_094	GCA_003941685.1	SAMN10249004	High
AB_095	GCA_003941295.1	SAMN10249210	High
AB_097	GCA_003941645.1	SAMN10248964	High
AB_098	GCA_003941325.1	SAMN10249101	High
AB_100	GCA_003941285.1	SAMN10249085	High
AB_102	GCA_003941625.1	SAMN10249037	High
AB_104	GCA_003941305.1	SAMN10249204	High
AB_107	GCA_003941245.1	SAMN10248989	High
AB_115	GCA_003941255.1	SAMN10249217	High
AB_126	GCA_003941185.1	SAMN10248996	High
AB_140	GCA_003941615.1	SAMN10249186	High
AB_145	GCA_003941205.1	SAMN10249068	High
AB_147	GCA_003941195.1	SAMN10249024	High
AB_149	GCA_003941145.1	SAMN10249177	High
AB_152	GCA_003941125.1	SAMN10248937	High
AB_156	GCA_003940135.1	SAMN10249089	High
AB_159	GCA_003940125.1	SAMN10249022	High
AB_161	GCA_003941135.1	SAMN10249162	High
AB_165	GCA_003940105.1	SAMN10248970	High
AB_168	GCA_003940965.1	SAMN10249114	High
AB_170	GCA_003941085.1	SAMN10249052	High
AB_172	GCA_003940915.1	SAMN10249016	High
AB_186	GCA_003939655.1	SAMN10249214	High
AB_191	GCA_003940895.1	SAMN10249126	High
AB_193	GCA_003940875.1	SAMN10249064	High
AB_194	GCA_003941095.1	SAMN10249027	High
AB_203	GCA_003941065.1	SAMN10248992	High
AB_221	GCA_003939645.1	SAMN10249102	High
AB_230	GCA_003941025.1	SAMN10249074	High
AB_235	GCA_003940075.1	SAMN10249015	High
AB_258	GCA_003940865.1	SAMN10249116	High
AB_261	GCA_003940925.1	SAMN10249060	High
AB_267	GCA_003940065.1	SAMN10249021	High
AB_272	GCA_003941015.1	SAMN10248990	High
AB_331	GCA_003939625.1	SAMN10248986	High
AB_347	GCA_003939595.1	SAMN10249147	High
AB_349	GCA_003939585.1	SAMN10249083	High
AB_359	GCA_003939545.1	SAMN10248941	High
AB_363	GCA_003940045.1	SAMN10249149	High
AB_364	GCA_003939525.1	SAMN10249057	High
AB_368	GCA_003939505.1	SAMN10249093	High
AB_369	GCA_003939465.1	SAMN10249029	High
AB_374	GCA_003939475.1	SAMN10248939	High
AB_381	GCA_003939445.1	SAMN10249121	High
AB_382	GCA_003940015.1	SAMN10249061	High
AB_387	GCA_003940005.1	SAMN10248955	High
AB_389	GCA_003940395.1	SAMN10249127	High
AB_390	GCA_003939985.1	SAMN10249078	High
AB_394	GCA_003940335.1	SAMN10248978	High
AB_396	GCA_003939955.1	SAMN10249073	High
AB_397	GCA_003939935.1	SAMN10249032	High
AB_401	GCA_003939415.1	SAMN10248960	High
AB_US_10	GCA_003940325.1	SAMN10249063	High
AB_US_2	GCA_003939385.1	SAMN10249084	High
AC12	GCA_000282795.3	SAMN02471420	High
AC13_M	GCA_900175195.1	SAMEA103955436	High
AC29	GCA_000695855.3	SAMN02714232	High
AC30	GCA_000307975.2	SAMN02471421	High
ACICU	GCA_005519135.1	SAMN09302593	High
ACICU	GCA_000018445.1	SAMN02603140	High
ACMH-6201	GCA_001432275.1	SAMN04089926	High
ACN21	GCA_004768705.1	SAMN11311113	High
AE3M	GCA_900169915.1	SAMEA103920782	High
AF-401	GCA_001896005.1	SAMN06077191	High
AF-673	GCA_001895985.1	SAMN06077192	High
AK_2015_20	GCA_009760775.1	SAMN13066377	High
AK_2015_21	GCA_009760725.1	SAMN13066378	High
AK_2015_22	GCA_009760705.1	SAMN13066379	High
AK_2015_23	GCA_009760385.1	SAMN13066380	High
AK_2015_24	GCA_009760715.1	SAMN13066381	High
AK_2015_25	GCA_009760685.1	SAMN13066382	High
AK_2015_27	GCA_009760635.1	SAMN13066383	High
AK_2015_28	GCA_009760365.1	SAMN13066384	High
AK_2015_29	GCA_009760625.1	SAMN13066385	High
AK_2015_30	GCA_009760645.1	SAMN13066386	High
AK_2015_31	GCA_009760605.1	SAMN13066387	High
AK_2015_32	GCA_009760315.1	SAMN13066388	High
AK_2015_33	GCA_009760565.1	SAMN13066389	High
AMA12	GCA_009646005.1	SAMN12771905	High
AMA13	GCA_009646015.1	SAMN12771906	High
AMA14	GCA_009645995.1	SAMN12771907	High
AMA16	GCA_009645975.1	SAMN12771908	High
AMA17	GCA_009645905.1	SAMN12771909	High
AMA18	GCA_009645915.1	SAMN12771910	High
AMA19	GCA_009645925.1	SAMN12771911	High
AMA24	GCA_009645775.1	SAMN12771915	High
AMA25	GCA_009645805.1	SAMN12771916	High
AMA26	GCA_009645825.1	SAMN12771917	High
AMA28	GCA_009645815.1	SAMN12771918	High
AMA3	GCA_009645745.1	SAMN12771919	High
AMA30	GCA_009645705.1	SAMN12771920	High
AMA31	GCA_009645685.1	SAMN12771921	High
AMA33	GCA_009645675.1	SAMN12771923	High
AMA34	GCA_009645645.1	SAMN12771924	High
AMA35	GCA_009645605.1	SAMN12771925	High
AMA36	GCA_009645595.1	SAMN12771926	High
AMA37	GCA_009645635.1	SAMN12771927	High
AMA39	GCA_009645575.1	SAMN12771929	High
AMA4	GCA_009645525.1	SAMN12771930	High
AMA40	GCA_009645505.1	SAMN12771931	High
AMA41	GCA_009645495.1	SAMN12771932	High
AMA42	GCA_009645465.1	SAMN12771933	High
AMA44	GCA_009645425.1	SAMN12771935	High
AMA45	GCA_009645415.1	SAMN12771936	High
AMA46	GCA_009645365.1	SAMN12771937	High
AMA47	GCA_009645395.1	SAMN12771938	High
AMA5	GCA_009645345.1	SAMN12771939	High
AMA6	GCA_009645335.1	SAMN12771940	High
AMA7	GCA_009645275.1	SAMN12771941	High
AMA8	GCA_009645235.1	SAMN12771942	High
AMA9	GCA_009645285.1	SAMN12771943	High
ANC4097	GCA_000369365.1	SAMN01828141	High
AO_2015_52	GCA_009760165.1	SAMN13066403	High
AO_2015_53	GCA_009760155.1	SAMN13066404	High
AO_2015_54	GCA_009760145.1	SAMN13066405	High
AO_2015_55	GCA_009760085.1	SAMN13066406	High
AO_2015_56	GCA_009760105.1	SAMN13066407	High
AO_2015_57	GCA_009760075.1	SAMN13066408	High
AO_2015_58	GCA_009760445.1	SAMN13066409	High
AO_2015_59	GCA_009760065.1	SAMN13066410	High
AO_2015_60	GCA_009760015.1	SAMN13066411	High
AO_2015_61	GCA_009760005.1	SAMN13066412	High
AR_0052	GCA_003547115.1	SAMN04014893	High
AR_0056	GCA_002947415.1	SAMN04014897	High
AR_0056	GCA_003029495.1	SAMN04014897	High
AR_0063	GCA_002947845.1	SAMN04014904	High
AR_0070	GCA_003431865.1	SAMN04014911	High
AR_0078	GCA_002948925.1	SAMN04014919	High
AR_0083	GCA_002996805.1	SAMN04014924	High
AR_0088	GCA_003006035.1	SAMN04014929	High
AR_0101	GCA_003010675.1	SAMN04014942	High
AR_0102	GCA_003010655.1	SAMN04014943	High
ATCC17945	GCA_001997285.1	SAMN05721782	High
ATCC17978	GCA_001593425.2	SAMN04273153	High
ATCC17978	GCA_000015425.1	SAMN02604331	High
ATCC19606	GCA_009759685.1	SAMN13045090	High
ATCC19606	GCA_000162295.1	SAMN02463741	High
ATCC19606	GCA_002811175.1	SAMN05792419	High
ATCC19606	GCA_000737145.1	SAMN02767370	High
ATCCBAA-1790	GCA_008033255.1	SAMN12399660	High
AYE	GCA_000069245.1	SAMEA3138279	High
AYP-A2	GCA_002761575.1	SAMN07445112	High
Ab-NDM-1	GCA_004123315.1	SAMN08915454	High
Ab04-mff	GCA_001077655.1	SAMN03817045	High
Ab1	GCA_000981405.1	SAMN03453211	High
Ab10	GCA_005785045.1	SAMN11584445	High
Ab104_GEIH-2010	GCA_001950035.1	SAMN06106560	High
Ab11111	GCA_000297915.1	SAMN02596915	High
Ab118	GCA_900490095.2	SAMEA1876472	High
Ab12	GCA_005785095.1	SAMN11584446	High
Ab121_GEIH-2010	GCA_001950195.1	SAMN06106561	High
Ab13	GCA_005785075.1	SAMN11584447	High
Ab14	GCA_005785065.1	SAMN11584448	High
Ab15	GCA_005785115.1	SAMN11584449	High
Ab158_GEIH-2000	GCA_001950065.1	SAMN06106563	High
Ab16	GCA_005785125.1	SAMN11584450	High
Ab161_GEIH-2000	GCA_001950285.1	SAMN06106564	High
Ab177_GEIH-2000	GCA_001950215.1	SAMN06106568	High
Ab189	GCA_005784825.1	SAMN11584435	High
Ab19	GCA_005785165.1	SAMN11584451	High
Ab190	GCA_005784865.1	SAMN11584436	High
Ab191	GCA_005784875.1	SAMN11584437	High
Ab192	GCA_005784885.1	SAMN11584438	High
Ab2	GCA_005784945.1	SAMN11584439	High
Ab2	GCA_003072095.1	SAMN08939906	High
Ab20	GCA_005785185.1	SAMN11584452	High
Ab21	GCA_005785215.1	SAMN11584453	High
Ab22	GCA_005785205.1	SAMN11584454	High
Ab222	GCA_900477755.2	SAMEA1876486	High
Ab23	GCA_005784435.1	SAMN11584658	High
Ab236	GCA_900477765.2	SAMEA1876481	High
Ab237	GCA_900477965.2	SAMEA1876482	High
Ab238	GCA_900477955.2	SAMEA1876484	High
Ab239	GCA_900477935.2	SAMEA1876483	High
Ab24	GCA_005784445.1	SAMN11584659	High
Ab240	GCA_900478085.2	SAMEA1876480	High
Ab242	GCA_900477875.2	SAMEA1876479	High
Ab243	GCA_900477915.2	SAMEA1876474	High
Ab25	GCA_005784525.1	SAMN11584660	High
Ab26	GCA_005784565.1	SAMN11584661	High
Ab27	GCA_005784535.1	SAMN11584662	High
Ab28	GCA_005784575.1	SAMN11584663	High
Ab3	GCA_005784925.1	SAMN11584440	High
Ab30	GCA_001535685.1	SAMN04376925	High
Ab30	GCA_005784585.1	SAMN11584664	High
Ab33	GCA_005784645.1	SAMN11584665	High
Ab33333	GCA_000297935.1	SAMN02596917	High
Ab33_GEIH-2010	GCA_001949935.1	SAMN06099616	High
Ab34	GCA_005784625.1	SAMN11584666	High
Ab35	GCA_005784655.1	SAMN11584667	High
Ab36	GCA_005784685.1	SAMN11584668	High
Ab37	GCA_005784705.1	SAMN11584669	High
Ab38	GCA_005784725.1	SAMN11584670	High
Ab4	GCA_005784985.1	SAMN11584441	High
Ab40	GCA_005784745.1	SAMN11584671	High
Ab41	GCA_005784755.1	SAMN11584672	High
Ab421_GEIH-2010	GCA_001628795.1	SAMN04448102	High
Ab44444	GCA_000297955.1	SAMN02596918	High
Ab45	GCA_005784785.1	SAMN11584673	High
Ab4568	GCA_002762115.1	SAMN07943353	High
Ab4653	GCA_002762155.1	SAMN07943354	High
Ab49	GCA_005784795.1	SAMN11584674	High
Ab4977	GCA_002762095.1	SAMN07943355	High
Ab49_GEIH-2010	GCA_001950165.1	SAMN06100271	High
Ab5	GCA_005784975.1	SAMN11584442	High
Ab50	GCA_005784835.1	SAMN11584675	High
Ab5038	GCA_004794205.1	SAMN11359847	High
Ab51	GCA_005785695.1	SAMN11603655	High
Ab54_GEIH-2010	GCA_001949945.1	SAMN06106557	High
Ab55	GCA_005785675.1	SAMN11603656	High
Ab56	GCA_005785665.1	SAMN11603657	High
Ab64	GCA_005785645.1	SAMN11603658	High
Ab65	GCA_005785615.1	SAMN11603659	High
Ab67	GCA_005785605.1	SAMN11603660	High
Ab68	GCA_005785575.1	SAMN11603661	High
Ab70	GCA_005785555.1	SAMN11603662	High
Ab75	GCA_005785545.1	SAMN11603663	High
Ab77	GCA_900117945.2	SAMEA1466079	High
Ab8	GCA_005784965.1	SAMN11584443	High
Ab81	GCA_005785505.1	SAMN11603664	High
Ab82	GCA_005785515.1	SAMN11603665	High
Ab83	GCA_005785465.1	SAMN11603666	High
Ab84	GCA_005785455.1	SAMN11603667	High
Ab87	GCA_005785415.1	SAMN11603668	High
Ab88	GCA_005785445.1	SAMN11603669	High
Ab89	GCA_005785405.1	SAMN11603670	High
Ab9	GCA_005785025.1	SAMN11584444	High
Ab91	GCA_005785385.1	SAMN11603671	High
Ab92	GCA_005785355.1	SAMN11603672	High
Ab96	GCA_005785325.1	SAMN11603673	High
Ab99	GCA_005785315.1	SAMN11603674	High
AbCrete	GCA_001420515.1	SAMN04054216	High
AbH12O-A2	GCA_000761175.1	SAMN03075316	High
AbMDR-GLH1	GCA_001541875.1	SAMN04005085	High
AbMDR-GLH10	GCA_001541765.1	SAMN04005094	High
AbMDR-GLH11	GCA_001541795.1	SAMN04005095	High
AbMDR-GLH2	GCA_001541455.1	SAMN04005086	High
AbMDR-GLH3	GCA_001541425.1	SAMN04005087	High
AbMDR-GLH4	GCA_001541775.1	SAMN04005088	High
AbMDR-GLH5	GCA_001541525.1	SAMN04005089	High
AbMDR-GLH6	GCA_001541695.1	SAMN04005090	High
AbMDR-GLH7	GCA_001541685.1	SAMN04005091	High
AbMDR-GLH8	GCA_001541705.1	SAMN04005092	High
AbMDR-GLH9	GCA_001541725.1	SAMN04005093	High
AbPK1	GCA_002753915.1	SAMN07945345	High
Ab_12	GCA_002238075.1	SAMN07268441	High
Aba	GCA_003288775.1	SAMN09389171	High
B11911	GCA_001077565.2	SAMN03771550	High
B30	GCA_003130905.1	SAMN08123207	High
B6	GCA_003231135.1	SAMN09378334	High
B7	GCA_003231185.1	SAMN08123213	High
B8300	GCA_001077965.2	SAMN03771402	High
B8342	GCA_001077555.2	SAMN03770534	High
BAL062	GCA_900088705.1	SAMEA2439285	High
BIDMC56	GCA_000692095.1	SAMN02581277	High
BJ7	GCA_000787335.1	SAMN02911269	High
BJAB07104	GCA_000419385.1	SAMN02604244	High
BJAB0715	GCA_000419405.1	SAMN02604245	High
BJAB0868	GCA_000419425.1	SAMN02604246	High
C25	GCA_008807055.1	SAMN10135127	High
CA-17	GCA_001721705.1	SAMN04018777	High
CAM180-1	GCA_008802935.1	SAMN12825295	High
CBA7	GCA_002082645.1	SAMN06650245	High
CHI-34	GCA_001373575.1	SAMEA3298507	High
CHI-45-1	GCA_001373535.1	SAMEA3296319	High
CIAT758	GCA_004758865.1	SAMN11298775	High
CMC-CR-MDR-Ab4	GCA_001922205.1	SAMN04096368	High
CMC-CR-MDR-Ab66	GCA_001922245.1	SAMN04096370	High
CR17	GCA_000820685.1	SAMEA3158506	High
CS01	GCA_000820665.1	SAMEA3158456	High
CU032113	GCA_001700445.1	SAMN05005381	High
CU060707	GCA_001700395.1	SAMN05003718	High
D1279779	GCA_000186665.4	SAMN02603576	High
D13	GCA_001512155.1	SAMEA1317922	High
D2	GCA_001512035.1	SAMEA1317924	High
D30	GCA_001511935.1	SAMEA1466056	High
D3208	GCA_001512255.1	SAMEA1317930	High
D36	GCA_001399655.1	SAMN04029125	High
D62	GCA_001512095.1	SAMEA1317931	High
D78	GCA_001511915.1	SAMEA1317937	High
D81	GCA_001511995.1	SAMEA1317920	High
DA33098	GCA_003181015.1	SAMN09241862	High
DA33382	GCA_003296225.1	SAMN09460321	High
DE0058	GCA_008764415.1	SAMN11792218	High
DS002	GCA_003012895.2	SAMN08637743	High
DSM30011	GCA_001936675.2	SAMN02727811	High
DU202	GCA_000498375.2	SAMN02470137	High
E0	GCA_007113875.1	SAMN10618169	High
E47	GCA_008931365.1	SAMN12289292	High
EC	GCA_004564095.1	SAMN10386510	High
EH	GCA_004564115.1	SAMN10386508	High
FDAARGOS_533	GCA_003812385.1	SAMN10163228	High
FDAARGOS_540	GCA_003812065.1	SAMN10163233	High
FK_2015_45	GCA_009760455.1	SAMN13066398	High
FK_2016_46	GCA_009760475.1	SAMN13066399	High
FK_2016_47	GCA_009760485.1	SAMN13066400	High
G7	GCA_001512195.1	SAMEA1466028	High
GB1-2	GCA_002573795.1	SAMN07236641	High
GE_2017_62	GCA_009759995.1	SAMN13066413	High
GE_2017_70	GCA_009759925.1	SAMN13066418	High
GML-KP48-AB-TR	GCA_003184015.1	SAMN09223253	High
GML-KP7-Col_R_AB-TR	GCA_003183965.1	SAMN09223254	High
GU71	GCA_002863545.1	SAMN07785154	High
GZ2012037	GCA_007197865.1	SAMN12272641	High
GZ2012051	GCA_007713645.1	SAMN12282712	High
GZ2013052111	GCA_007713655.1	SAMN12302615	High
GaenseEi-1	GCA_002573905.1	SAMN07236632	High
HC9436	GCA_002928145.1	SAMN07303769	High
HEU3	GCA_002927855.1	SAMN07303765	High
HJ01	GCA_001661665.1	SAMN05173197	High
HJ03	GCA_001680105.1	SAMN05173200	High
HJ04	GCA_001680115.1	SAMN05173213	High
HJ05	GCA_001680265.1	SAMN05173225	High
HJ06	GCA_001680285.1	SAMN05173229	High
HJ07	GCA_001680185.1	SAMN05173231	High
HJ08	GCA_001680195.1	SAMN05173233	High
HJ10	GCA_001680215.1	SAMN05173236	High
HJ11	GCA_001680225.1	SAMN05177789	High
HJ12	GCA_001680295.1	SAMN05177790	High
HJ13	GCA_001680305.1	SAMN05177791	High
HJ16-2	GCA_001680365.1	SAMN05178483	High
HJ16	GCA_001680345.1	SAMN05178265	High
HJ18-2	GCA_001680375.1	SAMN05178494	High
HJ18	GCA_001680475.1	SAMN05178485	High
HJ19-2	GCA_001680425.1	SAMN05178496	High
HJ19	GCA_001680395.1	SAMN05178495	High
HJ20	GCA_001680445.1	SAMN05178517	High
HRAB-85	GCA_001887305.1	SAMN06046790	High
HWBA8	GCA_002082785.1	SAMN06650239	High
I43	GCA_002727055.2	SAMN07689236	High
IHIT17886	GCA_001704675.1	SAMN05292947	High
IHIT17966	GCA_001704705.1	SAMN05292962	High
IHIT25424	GCA_001704695.1	SAMN05292963	High
IHIT29106	GCA_001704685.1	SAMN05292964	High
IHIT38008	GCA_004153595.1	SAMN10829634	High
IHSS3526	GCA_002927895.1	SAMN07303764	High
IITR88	GCA_001516805.1	SAMN04366600	High
IOMTU433	GCA_000828935.1	SAMD00020223	High
IP_2016_50	GCA_009760225.1	SAMN13066401	High
IP_2016_51	GCA_009760175.1	SAMN13066402	High
ISAB51	GCA_003352485.1	SAMN03765510	High
J1	GCA_001511875.1	SAMEA1709744	High
J10	GCA_001511855.1	SAMEA1709843	High
J133	GCA_000966525.1	SAMN03418025	High
J5	GCA_001511895.1	SAMEA1709886	High
J65	GCA_000966495.1	SAMN03418024	High
J7	GCA_001512115.1	SAMEA1709848	High
J9	GCA_007107525.1	SAMN12158047	High
JBA13	GCA_002082625.2	SAMN06650260	High
JX101	GCA_003070945.1	SAMN08123205	High
JX111	GCA_003130985.1	SAMN08123211	High
JX214	GCA_003131005.1	SAMN08123210	High
K09-14	GCA_008632635.1	SAMN12769618	High
KAB01	GCA_001806345.1	SAMN05601665	High
KAB02	GCA_001806365.1	SAMN05601667	High
KAB03	GCA_001806385.1	SAMN05601668	High
KAB04	GCA_001806405.1	SAMN05601669	High
KAB05	GCA_001806425.1	SAMN05601670	High
KAB06	GCA_001806445.1	SAMN05601671	High
KAB07	GCA_001806465.1	SAMN05601672	High
KAB08	GCA_001806485.1	SAMN05601673	High
KBN10P02143	GCA_001514375.1	SAMN03941550	High
KMDRAB15	GCA_003352495.1	SAMN03765511	High
KSPU17	GCA_003352525.1	SAMN03765513	High
KSPU8	GCA_003352535.1	SAMN03765514	High
KT_2015_40	GCA_009760575.1	SAMN13066395	High
KT_2016_39	GCA_009760235.1	SAMN13066394	High
L13	GCA_003721135.1	SAMN10373443	High
L40	GCA_008629755.1	SAMN12712239	High
L9	GCA_008629945.1	SAMN12712225	High
LAC-4	GCA_000786735.1	SAMN02709859	High
LAC-4	GCA_000623015.1	SAMN02628531	High
LAC4	GCA_001908295.1	SAMN05362953	High
LS066	GCA_003131095.1	SAMN09078734	High
LoGeIst3-1	GCA_002573815.1	SAMN07236642	High
M19606	GCA_005785225.1	SAMN11584214	High
M2	GCA_005785265.1	SAMN11584215	High
M3	GCA_005785275.1	SAMN11584216	High
M3AC14-8	GCA_001672535.1	SAMN03699770	High
M3AC9-7	GCA_000876445.1	SAMN03175026	High
M8	GCA_005785305.1	SAMN11584217	High
MBL_M1	GCA_002760695.1	SAMN06459018	High
MBL_M10	GCA_002760835.1	SAMN06461382	High
MBL_M4	GCA_002760715.1	SAMN06459221	High
MBL_M6	GCA_002760785.1	SAMN06461248	High
MBL_M9	GCA_002760845.1	SAMN06461369	High
MC1	GCA_003597385.1	SAMN09951315	High
MC101	GCA_003584305.1	SAMN09951365	High
MC12	GCA_003596265.1	SAMN09951321	High
MC17	GCA_003596215.1	SAMN09951323	High
MC18	GCA_003596205.1	SAMN09951324	High
MC2	GCA_003596105.1	SAMN09951316	High
MC21	GCA_003595995.1	SAMN09951326	High
MC31	GCA_003595955.1	SAMN09951331	High
MC32	GCA_003595935.1	SAMN09951332	High
MC34	GCA_003595925.1	SAMN09951334	High
MC35	GCA_003595885.1	SAMN09951335	High
MC38	GCA_003595875.1	SAMN09951336	High
MC39	GCA_003595865.1	SAMN09951337	High
MC44	GCA_003595835.1	SAMN09951338	High
MC5	GCA_003596275.1	SAMN09951318	High
MC51	GCA_003595815.1	SAMN09951342	High
MC53	GCA_003595805.1	SAMN09951343	High
MC57	GCA_003596125.1	SAMN09951344	High
MC59	GCA_003595765.1	SAMN09951345	High
MC60	GCA_003595755.1	SAMN09951346	High
MC63	GCA_003595685.1	SAMN09951348	High
MC64	GCA_003595675.1	SAMN09951349	High
MC69	GCA_003595665.1	SAMN09951350	High
MC71	GCA_003584455.1	SAMN09951351	High
MC75	GCA_003583665.1	SAMN09951355	High
MC77	GCA_003584375.1	SAMN09951357	High
MC87	GCA_003583605.1	SAMN09951353	High
MC89	GCA_003584425.1	SAMN09951354	High
MC90	GCA_003584445.1	SAMN09951352	High
MC91	GCA_003584365.1	SAMN09951358	High
MC96	GCA_003584325.1	SAMN09951362	High
MCR10126	GCA_002927995.1	SAMN07303774	High
MCR10172	GCA_002927805.1	SAMN07303775	High
MCR10179	GCA_002927965.1	SAMN07303776	High
MCR56	GCA_002928195.1	SAMN07303762	High
MCR6056	GCA_002928135.1	SAMN07303770	High
MCR6739	GCA_002928035.1	SAMN07303767	High
MCR8676	GCA_002928015.1	SAMN07303771	High
MCR8683	GCA_002928155.1	SAMN07303763	High
MCR9238	GCA_002927775.1	SAMN07303773	High
MDR-CQ	GCA_007647215.1	SAMN06211572	High
MDR-TJ	GCA_000187205.4	SAMN02603104	High
MDR-UNC	GCA_004136355.1	SAMN09769497	High
MDR-ZJ06	GCA_000226275.2	SAMN02603878	High
MDRAB16	GCA_003352595.1	SAMN03765515	High
MDRAB19	GCA_003352725.1	SAMN03765516	High
MDRAB41	GCA_003352615.1	SAMN03765517	High
MDRAB55	GCA_003352605.1	SAMN03765518	High
MDRAB58	GCA_003352675.1	SAMN03765519	High
MDRAB7	GCA_003352735.1	SAMN03765520	High
MEX11594	GCA_001549575.1	SAMN04407353	High
MH1	GCA_003336035.1	SAMN09667778	High
MH2	GCA_003336005.1	SAMN09667779	High
MH7	GCA_003335945.1	SAMN09667783	High
MRSN15313	GCA_003812485.1	SAMN10411605	High
N13-03449	GCA_008244885.1	SAMN07258679	High
N8	GCA_003070915.1	SAMN08123206	High
NCGM237	GCA_000828795.1	SAMD00061019	High
NCIMB8209	GCA_004194555.1	SAMN08513260	High
NCTC13421	GCA_900478145.1	SAMEA3146530	High
NIPH1362	GCA_000368125.1	SAMN01828180	High
NIPH146	GCA_000368185.1	SAMN01828177	High
NIPH1669	GCA_000368105.1	SAMN01828181	High
NIPH1734	GCA_000368245.1	SAMN01828174	High
NIPH190	GCA_000368525.1	SAMN01828165	High
NIPH201	GCA_000369165.1	SAMN01828151	High
NIPH2061	GCA_000368225.1	SAMN01828175	High
NIPH24	GCA_000367885.1	SAMN01087912	High
NIPH290	GCA_000369325.1	SAMN01828143	High
NIPH329	GCA_000369225.1	SAMN01828148	High
NIPH335	GCA_000369205.1	SAMN01828149	High
NIPH410	GCA_000413915.1	SAMN01828139	High
NIPH527	GCA_000369185.1	SAMN01828150	High
NIPH528	GCA_000369285.1	SAMN01828145	High
NIPH60	GCA_000368545.1	SAMN01087913	High
NIPH601	GCA_000369245.1	SAMN01828147	High
NIPH615	GCA_000368205.1	SAMN01828176	High
NIPH67	GCA_000369265.1	SAMN01828146	High
NIPH70	GCA_000369305.1	SAMN01828144	High
NIPH80	GCA_000369345.1	SAMN01828142	High
O1-2	GCA_007113815.1	SAMN10618171	High
O1-3	GCA_007113795.1	SAMN10618172	High
O1-4	GCA_007113785.1	SAMN10618173	High
O1-5	GCA_007113765.1	SAMN10618174	High
O2-2	GCA_007113625.1	SAMN10618179	High
O2-4	GCA_006937725.1	SAMN10618181	High
O2-8	GCA_007113605.1	SAMN10618185	High
OCU_Ac1	GCA_003569425.1	SAMD00134835	High
OCU_Ac10	GCA_003569625.1	SAMD00134844	High
OCU_Ac11	GCA_003569645.1	SAMD00134845	High
OCU_Ac2	GCA_003569445.1	SAMD00134836	High
ORAB01	GCA_000939415.2	SAMN03277095	High
P14	GCA_008630265.1	SAMN12714259	High
P7774	GCA_005518095.1	SAMN11621520	High
PB364	GCA_005671375.1	SAMN11660471	High
PG20180064	GCA_008124045.1	SAMN12603273	High
PR07	GCA_000372585.2	SAMN02471432	High
PU_2015_42	GCA_009760245.1	SAMN13066397	High
PU_2016_41	GCA_009760525.1	SAMN13066396	High
R10	GCA_003240535.1	SAMN09404817	High
R11	GCA_002950755.1	SAMN07977783	High
R11	GCA_003240485.1	SAMN09404818	High
R13	GCA_002950655.1	SAMN07977787	High
R17	GCA_002950545.1	SAMN07977795	High
R18	GCA_002950515.1	SAMN07977797	High
R1B	GCA_000623035.1	SAMN02628532	High
R2	GCA_002950995.1	SAMN07977765	High
R2090	GCA_001261895.2	SAMEA3751109	High
R2091	GCA_001517645.1	SAMEA3715145	High
R4	GCA_002951415.1	SAMN07977769	High
R5	GCA_002950915.1	SAMN07977771	High
R7	GCA_002951315.1	SAMN07977775	High
R9	GCA_002951235.1	SAMN07977779	High
RBH3	GCA_001512075.1	SAMEA1317927	High
RCS1	GCA_006369735.1	SAMN10716696	High
RCS2	GCA_006369755.1	SAMN10716697	High
RCS3	GCA_006369845.1	SAMN10716698	High
RCS4	GCA_006369835.1	SAMN10716699	High
RCS5	GCA_006369795.1	SAMN10716700	High
RCS6	GCA_006369815.1	SAMN10716701	High
RCS7	GCA_006369805.1	SAMN10716702	High
S11	GCA_002950795.1	SAMN07977782	High
S13	GCA_002950675.1	SAMN07977786	High
S14	GCA_002950615.1	SAMN07977788	High
S15	GCA_002951175.1	SAMN07977790	High
S17	GCA_002951135.1	SAMN07977794	High
S18	GCA_002950525.1	SAMN07977796	High
S2	GCA_006937715.1	SAMN10618187	High
S2	GCA_002951015.1	SAMN07977764	High
S3	GCA_002950975.1	SAMN07977766	High
S7	GCA_002951335.1	SAMN07977774	High
SAA14	GCA_002082845.1	SAMN06650262	High
SDF	GCA_000069205.1	SAMEA3138277	High
SH25	GCA_003574715.1	SAMN09635272	High
SH37	GCA_003070935.1	SAMN08935659	High
SH40	GCA_003131025.1	SAMN09078696	High
SI_2017_63	GCA_009759985.1	SAMN13066414	High
SI_2017_65	GCA_009759915.1	SAMN13066415	High
SI_2017_66	GCA_009759935.1	SAMN13066416	High
SI_2017_69	GCA_009759905.1	SAMN13066417	High
SMC_Paed_Ab_BL01	GCA_002843665.1	SAMN08054861	High
SP304	GCA_005280675.1	SAMN11571814	High
SPU6	GCA_003352665.1	SAMN03765521	High
SPU7	GCA_003352685.1	SAMN03765522	High
SSA12	GCA_002082865.1	SAMN06650263	High
SSA6	GCA_002082745.1	SAMN06650242	High
SSMA17	GCA_002082885.1	SAMN06650261	High
SSMA8	GCA_002237955.1	SAMN06650259	High
ST-2_clon_2010	GCA_001707985.1	SAMN04038510	High
T12	GCA_003130945.1	SAMN09078735	High
T122	GCA_000802895.1	SAMN03080628	High
T173	GCA_000802885.1	SAMN03080630	High
T214	GCA_000802915.1	SAMN03080633	High
T25	GCA_000761465.1	SAMN02911795	High
TCDC-AB0715	GCA_000189735.2	SAMN02603891	High
TDAB1	GCA_002072795.1	SAMN06191490	High
TG22182	GCA_003949595.2	SAMN10261544	High
TG22627	GCA_003948535.2	SAMN10261584	High
TG22653	GCA_003948455.2	SAMN10261589	High
TG29392	GCA_003949725.2	SAMN10261537	High
TG31302	GCA_003949115.2	SAMN10261535	High
TG31986	GCA_003948085.2	SAMN10261613	High
TG60155	GCA_003949295.2	SAMN10261590	High
TR_2015_37	GCA_009760285.1	SAMN13066393	High
TR_2016_34	GCA_009760535.1	SAMN13066390	High
TR_2016_35	GCA_009760325.1	SAMN13066391	High
TR_2016_36	GCA_009760305.1	SAMN13066392	High
TUMA	GCA_003240555.1	SAMN09404816	High
TVGH-1733	GCA_008123545.1	SAMN12605425	High
TVGH-612	GCA_008123485.1	SAMN12605424	High
TYTH-1	GCA_000302575.1	SAMN02603667	High
UBA3169	GCA_002364895.1	SAMN06455687	High
UBA4598	GCA_002386695.1	SAMN06452780	High
UPAB1	GCA_006843645.1	SAMN09906510	High
USA15	GCA_002082825.1	SAMN06650240	High
USA2	GCA_002082725.1	SAMN06650241	High
VB1190	GCA_005280375.1	SAMN11554995	High
VB16141	GCA_005280435.1	SAMN11557458	High
VB23193	GCA_002762545.2	SAMN07977426	High
VB31459	GCA_003627485.2	SAMN10170272	High
VB33071	GCA_005280695.1	SAMN11571816	High
VB35179	GCA_005280395.1	SAMN11557490	High
VB35435	GCA_005280415.1	SAMN11557585	High
VB35575	GCA_005280715.1	SAMN11571817	High
VB958	GCA_005280355.1	SAMN11554497	High
WCHAB005078	GCA_002999195.2	SAMN08364584	High
WCHAB005133	GCA_002950495.2	SAMN08364585	High
WE1572	GCA_003070905.1	SAMN08123204	High
WE1926	GCA_003130915.1	SAMN08123209	High
WE2714	GCA_003231175.1	SAMN08123212	High
WKA02	GCA_002082805.1	SAMN06650238	High
WM98	GCA_001512015.1	SAMEA1317939	High
WPB103	GCA_003945465.1	SAMN10531494	High
XDR-BJ83	GCA_001902375.1	SAMN06109232	High
XH181	GCA_001721445.1	SAMN05601612	High
XH182	GCA_001721425.1	SAMN05601614	High
XH183	GCA_001721465.1	SAMN05601615	High
XH184	GCA_001721475.1	SAMN05601617	High
XH191	GCA_001721455.1	SAMN05601611	High
XH192	GCA_001721385.1	SAMN05601613	High
XH193	GCA_001721365.1	SAMN05601616	High
XH198	GCA_001721375.1	SAMN05601618	High
XH386	GCA_001026965.1	SAMN03290686	High
XH386	GCA_003264275.1	SAMN07135565	High
XH506	GCA_001863335.1	SAMN04745386	High
XH507	GCA_001863405.1	SAMN04745387	High
XH508	GCA_001863345.1	SAMN04745388	High
XH509	GCA_001863395.1	SAMN04745389	High
XH510	GCA_001863475.1	SAMN04745390	High
XH511	GCA_001863555.1	SAMN04745391	High
XH512	GCA_001863415.1	SAMN04745392	High
XH513	GCA_001863575.1	SAMN04745393	High
XH514	GCA_001863455.1	SAMN04745394	High
XH515	GCA_001863465.1	SAMN04745395	High
XH545	GCA_001863485.1	SAMN04745396	High
XH546	GCA_001863615.1	SAMN04745397	High
XH547	GCA_001863625.1	SAMN04745398	High
XH548	GCA_001863535.1	SAMN04745399	High
XH549	GCA_001863545.1	SAMN04745400	High
XH550	GCA_001864015.1	SAMN04745401	High
XH552	GCA_001863665.1	SAMN04745403	High
XH553	GCA_001863725.1	SAMN04745404	High
XH554	GCA_001863695.1	SAMN04745405	High
XH595	GCA_001864035.1	SAMN04745406	High
XH606	GCA_001864045.1	SAMN04745407	High
XH608	GCA_001863875.1	SAMN04745436	High
XH639	GCA_001863705.1	SAMN04745408	High
XH640	GCA_001864065.1	SAMN04745409	High
XH642	GCA_001864095.1	SAMN04745411	High
XH643	GCA_001863775.1	SAMN04745412	High
XH644	GCA_001864125.1	SAMN04745413	High
XH645	GCA_001863785.1	SAMN04745414	High
XH646	GCA_001864115.1	SAMN04745415	High
XH647	GCA_001864155.1	SAMN04745416	High
XH648	GCA_001864165.1	SAMN04745417	High
XH649	GCA_001863815.1	SAMN04745418	High
XH650	GCA_001864195.1	SAMN04745419	High
XH661	GCA_001864235.1	SAMN04745422	High
XH663	GCA_001864285.1	SAMN04745424	High
XH664	GCA_001863835.1	SAMN04745425	High
XH665	GCA_001864305.1	SAMN04745426	High
XH666	GCA_001864315.1	SAMN04745427	High
XH667	GCA_001863865.1	SAMN04745428	High
XH668	GCA_001864355.1	SAMN04745429	High
XH669	GCA_001864385.1	SAMN04745430	High
XH670	GCA_001864375.1	SAMN04745431	High
XH671	GCA_001863855.1	SAMN04745432	High
XH672	GCA_001864395.1	SAMN04745433	High
XH673	GCA_001864435.1	SAMN04745434	High
XH674	GCA_001864465.1	SAMN04745435	High
XH680	GCA_001863905.1	SAMN04745441	High
XH681	GCA_001864575.1	SAMN04745442	High
XH682	GCA_001863935.1	SAMN04745443	High
XH683	GCA_001864555.1	SAMN04745444	High
XH684	GCA_001864565.1	SAMN04745445	High
XH685	GCA_001864615.1	SAMN04745446	High
XH688	GCA_001864655.1	SAMN04745449	High
XH689	GCA_001864675.1	SAMN04745450	High
XH693	GCA_001864715.1	SAMN04745452	High
XH697	GCA_001864745.1	SAMN04745454	High
XH698	GCA_001864755.1	SAMN04745455	High
XH701	GCA_001864795.1	SAMN04745456	High
XH703	GCA_001862005.1	SAMN04745458	High
XH704	GCA_001861995.1	SAMN04745459	High
XH705	GCA_001862035.1	SAMN04745460	High
XH706	GCA_001863955.1	SAMN04745461	High
XH707	GCA_001863965.1	SAMN04745462	High
XH708	GCA_001862055.1	SAMN04745463	High
XH709	GCA_001862065.1	SAMN04745464	High
XH710	GCA_001862075.1	SAMN04745465	High
XH713	GCA_001862105.1	SAMN04745466	High
XH714	GCA_001862135.1	SAMN04745467	High
XH715	GCA_001862145.1	SAMN04745468	High
XH717	GCA_001862185.1	SAMN04745469	High
XH718	GCA_001862175.1	SAMN04745470	High
XH719	GCA_001862225.1	SAMN04745471	High
XH721	GCA_001862235.1	SAMN04745473	High
XH722	GCA_001862265.1	SAMN04745474	High
XH723	GCA_001862295.1	SAMN04745475	High
XH727	GCA_001861385.1	SAMN04745478	High
XH728	GCA_001861435.1	SAMN04745479	High
XH730	GCA_001862335.1	SAMN04745481	High
XH731	GCA_003264295.1	SAMN06219545	High
XH731	GCA_003264255.1	SAMN07135563	High
XH732	GCA_001862375.1	SAMN04745483	High
XH733	GCA_001862385.1	SAMN04745484	High
XH735	GCA_001862395.1	SAMN04745485	High
XH736	GCA_001862425.1	SAMN04745486	High
XH737	GCA_001861475.1	SAMN04745487	High
XH738	GCA_001862455.1	SAMN04745488	High
XH739	GCA_001862475.1	SAMN04745489	High
XH740	GCA_001861455.1	SAMN04745490	High
XH741	GCA_001862505.1	SAMN04745491	High
XH742	GCA_001861465.1	SAMN04745492	High
XH744	GCA_001861535.1	SAMN04745494	High
XH745	GCA_001862485.1	SAMN04745495	High
XH746	GCA_001862535.1	SAMN04745496	High
XH747	GCA_001861545.1	SAMN04745497	High
XH748	GCA_001862555.1	SAMN04745498	High
XH749	GCA_001861565.1	SAMN04745499	High
XH750	GCA_001862565.1	SAMN04745500	High
XH752	GCA_001862615.1	SAMN04745502	High
XH753	GCA_001861585.1	SAMN04745503	High
XH754	GCA_001862635.1	SAMN04745504	High
XH755	GCA_001862645.1	SAMN04745505	High
XH756	GCA_001862665.1	SAMN04745506	High
XH757	GCA_001861615.1	SAMN04745507	High
XH763	GCA_001862715.1	SAMN04745509	High
XH764	GCA_001862725.1	SAMN04745510	High
XH766	GCA_001862735.1	SAMN04745512	High
XH767	GCA_001861655.1	SAMN04745513	High
XH768	GCA_001862775.1	SAMN04745514	High
XH769	GCA_001862795.1	SAMN04745515	High
XH770	GCA_001861665.1	SAMN04745516	High
XH778	GCA_001862825.1	SAMN04745518	High
XH779	GCA_001862855.1	SAMN04745519	High
XH780	GCA_001861865.1	SAMN04745550	High
XH781	GCA_001861895.1	SAMN04745551	High
XH786	GCA_001862875.1	SAMN04745520	High
XH787	GCA_001862885.1	SAMN04745521	High
XH792	GCA_001862895.1	SAMN04745522	High
XH793	GCA_001861695.1	SAMN04745523	High
XH795	GCA_001862955.1	SAMN04745525	High
XH797	GCA_001862975.1	SAMN04745527	High
XH798	GCA_001862985.1	SAMN04745528	High
XH799	GCA_001861735.1	SAMN04745529	High
XH800	GCA_001863015.1	SAMN04745530	High
XH801	GCA_001861745.1	SAMN04745531	High
XH802	GCA_001863035.1	SAMN04745532	High
XH804	GCA_001863065.1	SAMN04745534	High
XH805	GCA_001863085.1	SAMN04745535	High
XH810	GCA_001863115.1	SAMN04745536	High
XH811	GCA_001863135.1	SAMN04745537	High
XH819	GCA_001863145.1	SAMN04745538	High
XH820	GCA_001863165.1	SAMN04745539	High
XH822	GCA_001861905.1	SAMN04745553	High
XH823	GCA_001861785.1	SAMN04745540	High
XH824	GCA_001863195.1	SAMN04745541	High
XH827	GCA_001861935.1	SAMN04745554	High
XH828	GCA_001861955.1	SAMN04745555	High
XH829	GCA_001861775.1	SAMN04745542	High
XH830	GCA_001861795.1	SAMN04745543	High
XH833	GCA_001863205.1	SAMN04745544	High
XH834	GCA_001861835.1	SAMN04745545	High
XH835	GCA_001863225.1	SAMN04745546	High
XH836	GCA_001863235.1	SAMN04745547	High
XH837	GCA_001861855.1	SAMN04745548	High
XH838	GCA_001863275.1	SAMN04745549	High
XH839	GCA_001861975.1	SAMN04745556	High
XH840	GCA_001863315.1	SAMN04745557	High
XH850	GCA_001864455.1	SAMN04745437	High
XH851	GCA_001864475.1	SAMN04745438	High
XH856	GCA_001573125.1	SAMN03890253	High
XH857	GCA_001573105.1	SAMN03890255	High
XH858	GCA_001578145.1	SAMN03890256	High
XH859	GCA_001573085.1	SAMN03890257	High
XH860	GCA_001573065.1	SAMN03890258	High
XH906	GCA_003591615.1	SAMN07580891	High
XL380	GCA_009740145.1	SAMN13476302	High
YU-R612	GCA_001543995.1	SAMN04448797	High
ZJ06-200P5-1	GCA_002093815.1	SAMN05730164	High
ZQ1	GCA_002803655.2	SAMN08043814	High
ZQ10	GCA_002837905.2	SAMN08093369	High
ZQ2	GCA_002838015.2	SAMN08093361	High
ZQ3	GCA_002838025.2	SAMN08093362	High
ZQ4	GCA_002837945.2	SAMN08093363	High
ZQ5	GCA_002837955.2	SAMN08093364	High
ZQ6	GCA_002838005.2	SAMN08093365	High
ZQ7	GCA_002837985.2	SAMN08093366	High
ZQ8	GCA_002837895.2	SAMN08093367	High
ZQ9	GCA_002837885.3	SAMN08093368	High
ZS3	GCA_003202135.1	SAMN07167814	High
ZW85-1	GCA_000505685.2	SAMN02641530	High
ab736	GCA_002116925.1	SAMN04621185	High
aba_41acb	GCA_901484985.1	SAMEA5603545	High
aba_42acb	GCA_901484965.1	SAMEA5603546	High
aba_43acb	GCA_901484905.1	SAMEA5603547	High
aba_44acb	GCA_901484925.1	SAMEA5603548	High
aba_m_10639	GCA_901485025.1	SAMEA5603551	High
pet_ACB108	GCA_003056465.1	SAMN08639650	High
pet_ACB115	GCA_003056515.1	SAMN08639651	High
pet_ACB213	GCA_003056525.1	SAMN08639652	High
pet_ACB87	GCA_003056475.1	SAMN08639648	High
pet_ACB92	GCA_003056505.1	SAMN08639649	High
s201	GCA_003332235.1	SAMN06061923	High
s202	GCA_003357085.1	SAMN06460836	High
s203	GCA_003357045.1	SAMN06460837	High
s204	GCA_003357025.1	SAMN06460838	High
s206	GCA_003357035.1	SAMN06460839	High
s207	GCA_003357005.1	SAMN06460840	High
s208	GCA_003356965.1	SAMN06460841	High
s209	GCA_003356975.1	SAMN06460842	High
s210	GCA_003356945.1	SAMN06460843	High
s211	GCA_003356925.1	SAMN06460844	High
s212	GCA_003356875.1	SAMN06460845	High
s213	GCA_003356905.1	SAMN06460846	High
s214	GCA_003356865.1	SAMN06460847	High
s215	GCA_003356845.1	SAMN06460848	High
s216	GCA_003356815.1	SAMN06460849	High
s217	GCA_003356795.1	SAMN06460850	High
s218	GCA_003356765.1	SAMN06460851	High
s219	GCA_003356785.1	SAMN06460852	High
s220	GCA_003356745.1	SAMN06460853	High
s221	GCA_003356725.1	SAMN06460854	High
s222	GCA_003356705.1	SAMN06460855	High
s223	GCA_003356685.1	SAMN06460856	High
s224	GCA_003356645.1	SAMN06460857	High
s225	GCA_003356635.1	SAMN06460858	High
s226	GCA_003356605.1	SAMN06460859	High
s227	GCA_003356625.1	SAMN06460860	High
s228	GCA_003356575.1	SAMN06460861	High
s229	GCA_003356565.1	SAMN06460862	High
s230	GCA_003356535.1	SAMN06460863	High
s231	GCA_003356525.1	SAMN06460864	High
s232	GCA_003356505.1	SAMN06460865	High
s233	GCA_003356485.1	SAMN06460866	High
s234	GCA_003356425.1	SAMN06460867	High
s235	GCA_003356455.1	SAMN06460868	High
s236	GCA_003356405.1	SAMN06460869	High
s237	GCA_003356445.1	SAMN06460870	High
s238	GCA_003356385.1	SAMN06460871	High
s239	GCA_003356365.1	SAMN06460872	High
s240	GCA_003356345.1	SAMN06460873	High
s241	GCA_003356315.1	SAMN06460874	High
s242	GCA_003356295.1	SAMN06460875	High
s243	GCA_003356285.1	SAMN06460876	High
s244	GCA_003356265.1	SAMN06460877	High
s245	GCA_003356235.1	SAMN06460878	High
s246	GCA_003356205.1	SAMN06460879	High
s247	GCA_003356225.1	SAMN06460880	High
s248	GCA_003356185.1	SAMN06460881	High
s249	GCA_003356155.1	SAMN06460882	High
s250	GCA_003356145.1	SAMN06460883	High
s251	GCA_003356125.1	SAMN06460884	High
s252	GCA_003356105.1	SAMN06460885	High
s253	GCA_003356085.1	SAMN06460886	High
s254	GCA_003356045.1	SAMN06460887	High
s255	GCA_003356055.1	SAMN06460888	High
s256	GCA_003356025.1	SAMN06460889	High
s257	GCA_003355965.1	SAMN06460890	High
s258	GCA_003355945.1	SAMN06460891	High
s259	GCA_003355995.1	SAMN06460892	High
s260	GCA_003355985.1	SAMN06460893	High
s261	GCA_003355915.1	SAMN06460894	High
s262	GCA_003355885.1	SAMN06460895	High
s263	GCA_003355875.1	SAMN06460896	High
s264	GCA_003355865.1	SAMN06460897	High
s265	GCA_003355845.1	SAMN06460898	High
s266	GCA_003355815.1	SAMN06460899	High
s267	GCA_003355785.1	SAMN06460900	High
s268	GCA_003355795.1	SAMN06460901	High
s269	GCA_003355755.1	SAMN06460902	High
s270	GCA_003355745.1	SAMN06460903	High
s271	GCA_003355705.1	SAMN06460904	High
s272	GCA_003355725.1	SAMN06460905	High
s273	GCA_003355675.1	SAMN06460906	High
s274	GCA_003355665.1	SAMN06460907	High
s275	GCA_003355605.1	SAMN06460908	High
s276	GCA_003355595.1	SAMN06460909	High
s277	GCA_003355585.1	SAMN06460910	High
-	GCA_024705725	SAMN26898556	High
-	GCA_032940085	SAMN26898582	High
-	GCA_032940115	SAMN26898576	High
-	GCA_032940275	SAMN26898586	High
-	GCA_032940295	SAMN26898575	High
-	GCA_032940305	SAMN26898585	High
-	GCA_032940335	SAMN26898587	High
-	GCA_032940395	SAMN26898584	High
-	GCA_032940475	SAMN26898583	High
-	GCA_032940515	SAMN26898580	High
-	GCA_032940525	SAMN26898579	High
-	GCA_032940555	SAMN26898581	High
-	GCA_032940585	SAMN26898578	High
-	GCA_032940695	SAMN26898577	High
-	GCA_032940715	SAMN26898574	High
-	GCA_032940755	SAMN26898571	High
-	GCA_032940805	SAMN26898572	High
-	GCA_032940815	SAMN26898573	High
-	GCA_032940855	SAMN26898570	High
-	GCA_032940975	SAMN26898569	High
-	GCA_032940995	SAMN26898568	High
-	GCA_032941005	SAMN26898566	High
-	GCA_032941065	SAMN26898565	High
-	GCA_032941085	SAMN26898567	High
-	GCA_032941225	SAMN26898564	High
-	GCA_032941245	SAMN26898563	High
-	GCA_032941335	SAMN26898562	High
-	GCA_032941345	SAMN26898561	High
-	GCA_032941395	SAMN26898560	High
-	GCA_032941605	SAMN26898555	High
-	GCA_032941635	SAMN26898554	High
-	GCA_032941655	SAMN26898553	High
-	GCA_032941715	SAMN26898552	High
-	GCA_032944235	SAMN26898557	High
-	GCA_032944255	SAMN26898558	High
