# Supplementary material for: Geographic variation in abundance and diversity of Acinetobacter baumannii Vieuvirus bacteriophages
Source: Front Microbiol. 2025 Jan 28;16:1522711. doi: 10.3389/fmicb.2025.1522711 (PMC11813220; doi:10.3389/fmicb.2025.1522711)
Supplement: Supplementary file 1 [file Supplementary_file_1.zip › Supplementary Data 4.XLSX]

## Sheet: Sheet1
Supplementary data 4. CheckV report on the quality of viral sequences.
phage_id	contig_length	checkv_quality	miuvig_quality	completeness	completeness_method
Ab105-2phi	61304	Complete	High-quality	100	DTR (high-confidence)
Ab11510-phi	50916	Complete	High-quality	100	DTR (high-confidence)
AB1	45159	High-quality	High-quality	100	AAI-based (high-confidence)
Abp1	42185	High-quality	High-quality	100	AAI-based (high-confidence)
AbP2	45373	High-quality	High-quality	100	AAI-based (high-confidence)
ABPH49	149960	High-quality	High-quality	100	AAI-based (high-confidence)
MK340941.1	42670	High-quality	High-quality	100	AAI-based (high-confidence)
AbTZA1	168223	High-quality	High-quality	100	AAI-based (high-confidence)
Ac42	167716	High-quality	High-quality	100	AAI-based (high-confidence)
Acj61	164093	High-quality	High-quality	100	AAI-based (high-confidence)
Acj9	169947	High-quality	High-quality	100	AAI-based (high-confidence)
AM101	166487	High-quality	High-quality	100	AAI-based (high-confidence)
AM106	52031	High-quality	High-quality	100	AAI-based (high-confidence)
AP22	46387	High-quality	High-quality	100	AAI-based (high-confidence)
BS46	94068	Complete	High-quality	100	DTR (high-confidence)
Fri1	41805	Complete	High-quality	100	DTR (high-confidence)
Henu6	166890	High-quality	High-quality	100	AAI-based (high-confidence)
IME_AB3	43050	High-quality	High-quality	100	AAI-based (high-confidence)
KARL-1	166560	Complete	High-quality	100	DTR (high-confidence)
MG674163	43420	High-quality	High-quality	100	AAI-based (high-confidence)
MH517022	143204	High-quality	High-quality	100	AAI-based (high-confidence)
P1003_Ab21	39534	High-quality	High-quality	100	AAI-based (high-confidence)
P1008_Ab222	110315	High-quality	High-quality	100	AAI-based (medium-confidence)
P1022_Ab236	110335	High-quality	High-quality	100	AAI-based (medium-confidence)
P1028_Ab237	110335	High-quality	High-quality	100	AAI-based (medium-confidence)
P1034_Ab238	110307	High-quality	High-quality	100	AAI-based (medium-confidence)
P1040_Ab239	110323	High-quality	High-quality	100	AAI-based (medium-confidence)
P1049_Ab240	110339	High-quality	High-quality	100	AAI-based (medium-confidence)
P106_2011LNAB2	110283	High-quality	High-quality	100	AAI-based (medium-confidence)
P1_10324	113420	High-quality	High-quality	100	AAI-based (medium-confidence)
P1103_AB30	110943	High-quality	High-quality	100	AAI-based (medium-confidence)
P1120_AB	47603	High-quality	High-quality	100	AAI-based (high-confidence)
P1122_AB	47603	High-quality	High-quality	100	AAI-based (high-confidence)
P1147_AB37	73688	Complete	High-quality	100	Provirus (high-confidence)
P116_2011SDAB2	52208	High-quality	High-quality	100	AAI-based (high-confidence)
P1168_AB	120283	Complete	High-quality	100	Provirus (high-confidence)
P1174_AB	120185	Complete	High-quality	100	Provirus (high-confidence)
P1332_Ab77	110323	High-quality	High-quality	100	AAI-based (medium-confidence)
P1423_ABA1614	44838	High-quality	High-quality	100	AAI-based (high-confidence)
P1442_ABAY04001	118601	High-quality	High-quality	100	AAI-based (high-confidence)
P1443_ABAY04001	110967	High-quality	High-quality	100	AAI-based (medium-confidence)
P1447_ABAY09002	110967	High-quality	High-quality	100	AAI-based (medium-confidence)
P1457_ABAY09010	129981	Complete	High-quality	100	Provirus (medium-confidence)
P1458_ABAY09011	110967	High-quality	High-quality	100	AAI-based (medium-confidence)
P1486_ABAY11004	62342	High-quality	High-quality	100	AAI-based (high-confidence)
P152_2015ZJAB13	111080	High-quality	High-quality	100	AAI-based (medium-confidence)
P1576_AbCrete	118252	High-quality	High-quality	100	AAI-based (high-confidence)
P1581_AB-HKU3-08	60038	High-quality	High-quality	100	AAI-based (high-confidence)
P1584_AB-HKU3-10	48296	High-quality	High-quality	100	AAI-based (high-confidence)
P1638_ABNIH28	110754	High-quality	High-quality	100	AAI-based (medium-confidence)
P1644_ACN21	116047	High-quality	High-quality	100	AAI-based (medium-confidence)
P1649_AF-673	110964	High-quality	High-quality	100	AAI-based (medium-confidence)
P1704_AR	113706	High-quality	High-quality	100	AAI-based (high-confidence)
P1708_AYP-A2	110967	High-quality	High-quality	100	AAI-based (medium-confidence)
P1712_B7	109351	High-quality	High-quality	100	AAI-based (medium-confidence)
P1720_CBA7	111999	High-quality	High-quality	100	AAI-based (medium-confidence)
P1741_D15	79222	High-quality	High-quality	100	AAI-based (medium-confidence)
P1765_GML-KP7-Col	52513	High-quality	High-quality	100	AAI-based (high-confidence)
P1788_HJ05	38521	High-quality	High-quality	100	AAI-based (high-confidence)
P1808_HJ13	111105	High-quality	High-quality	100	AAI-based (medium-confidence)
P181_2015ZJAB7	110967	High-quality	High-quality	100	AAI-based (medium-confidence)
P1821_I43	114918	High-quality	High-quality	100	AAI-based (medium-confidence)
P1839_J133	46011	High-quality	High-quality	100	AAI-based (high-confidence)
P1857_KMDRAB15	110320	High-quality	High-quality	100	AAI-based (medium-confidence)
P1863_KMDRAB19	102405	Complete	High-quality	100	Provirus (high-confidence)
P192_2015ZJAB9	183446	High-quality	High-quality	100	AAI-based (high-confidence)
P1957_MC71	43615	High-quality	High-quality	100	AAI-based (high-confidence)
P1962_MC77	61383	Complete	High-quality	100	Provirus (high-confidence)
P1989_MDRAB16	54583	Complete	High-quality	100	Provirus (medium-confidence)
P1990_MDRAB41	39609	High-quality	High-quality	100	AAI-based (high-confidence)
P2002_MDR-TJ	110967	High-quality	High-quality	100	AAI-based (medium-confidence)
P2003_MDR-UNC	112216	High-quality	High-quality	100	AAI-based (high-confidence)
P2016_MH7	110309	High-quality	High-quality	100	AAI-based (medium-confidence)
P2018_N8	111985	High-quality	High-quality	100	AAI-based (medium-confidence)
P2027_NIPH615	82199	High-quality	High-quality	100	AAI-based (medium-confidence)
P2037_O1-4	118729	High-quality	High-quality	100	AAI-based (high-confidence)
P2038_O1-4	108450	High-quality	High-quality	100	AAI-based (medium-confidence)
P2047_O1-8	108450	High-quality	High-quality	100	AAI-based (medium-confidence)
P2049_O1-8	40325	High-quality	High-quality	100	AAI-based (high-confidence)
P2055_O2-4	110967	High-quality	High-quality	100	AAI-based (medium-confidence)
P2056_O2-4	112711	High-quality	High-quality	100	AAI-based (high-confidence)
P2069_OCU	51236	High-quality	High-quality	100	AAI-based (high-confidence)
P2071_ORAB01	110965	High-quality	High-quality	100	AAI-based (medium-confidence)
P2104_R18	92861	Complete	High-quality	100	Provirus (high-confidence)
P2130_RCS2	106069	High-quality	High-quality	100	AAI-based (high-confidence)
P2138_RCS6	110947	High-quality	High-quality	100	AAI-based (medium-confidence)
P2144_S11	110967	High-quality	High-quality	100	AAI-based (medium-confidence)
P2150_S15	52488	High-quality	High-quality	100	AAI-based (high-confidence)
P2174_s211	111125	High-quality	High-quality	100	AAI-based (medium-confidence)
P2175_s212	110967	High-quality	High-quality	100	AAI-based (medium-confidence)
P2176_s212	105621	Complete	High-quality	100	Provirus (high-confidence)
P2177_s213	110967	High-quality	High-quality	100	AAI-based (medium-confidence)
P2178_s213	108445	Complete	High-quality	100	Provirus (high-confidence)
P2179_s214	110967	High-quality	High-quality	100	AAI-based (medium-confidence)
P2180_s214	108418	Complete	High-quality	100	Provirus (high-confidence)
P2181_s215	110967	High-quality	High-quality	100	AAI-based (medium-confidence)
P2182_s215	108358	Complete	High-quality	100	Provirus (high-confidence)
P2184_s217	110967	High-quality	High-quality	100	AAI-based (medium-confidence)
P2185_s217	108435	Complete	High-quality	100	Provirus (high-confidence)
P2188_s219	110967	High-quality	High-quality	100	AAI-based (medium-confidence)
P2189_s219	105622	Complete	High-quality	100	Provirus (high-confidence)
P2190_s220	110967	High-quality	High-quality	100	AAI-based (medium-confidence)
P2192_s221	108553	Complete	High-quality	100	Provirus (high-confidence)
P2193_s222	110967	High-quality	High-quality	100	AAI-based (medium-confidence)
P2200_s228	110967	High-quality	High-quality	100	AAI-based (medium-confidence)
P2228_s243	105226	High-quality	High-quality	100	AAI-based (high-confidence)
P2238_s248	98497	High-quality	High-quality	100	AAI-based (high-confidence)
P2240_s249	98725	High-quality	High-quality	100	AAI-based (high-confidence)
P2277_s269	66711	High-quality	High-quality	100	AAI-based (high-confidence)
P2279_s270	110967	High-quality	High-quality	100	AAI-based (medium-confidence)
P2283_s271	110967	High-quality	High-quality	100	AAI-based (medium-confidence)
P2296_s275	110967	High-quality	High-quality	100	AAI-based (medium-confidence)
P2299_s276	110873	High-quality	High-quality	100	AAI-based (medium-confidence)
P2303_s277	110967	High-quality	High-quality	100	AAI-based (medium-confidence)
P2339_SPU7	54520	Complete	High-quality	100	Provirus (medium-confidence)
P2342_SSMA8	111842	High-quality	High-quality	100	AAI-based (medium-confidence)
P2359_TG22653	127784	High-quality	High-quality	100	AAI-based (medium-confidence)
P2363_TG60155	127784	High-quality	High-quality	100	AAI-based (medium-confidence)
P2451_XH549	51981	High-quality	High-quality	100	AAI-based (high-confidence)
P2478_XH640	130185	Complete	High-quality	100	Provirus (medium-confidence)
P2479_XH642	56159	Complete	High-quality	100	Provirus (high-confidence)
P2496_XH648	56159	Complete	High-quality	100	Provirus (high-confidence)
P2500_XH661	55593	Complete	High-quality	100	Provirus (high-confidence)
P2506_XH663	110951	High-quality	High-quality	100	AAI-based (medium-confidence)
P2509_XH664	56159	Complete	High-quality	100	Provirus (high-confidence)
P251_20881	118729	High-quality	High-quality	100	AAI-based (high-confidence)
P2520_XH668	55593	Complete	High-quality	100	Provirus (high-confidence)
P252_20881	108450	High-quality	High-quality	100	AAI-based (medium-confidence)
P2524_XH670	110967	High-quality	High-quality	100	AAI-based (medium-confidence)
P2528_XH671	111015	High-quality	High-quality	100	AAI-based (medium-confidence)
P2532_XH672	111015	High-quality	High-quality	100	AAI-based (medium-confidence)
P2539_XH673	56159	Complete	High-quality	100	Provirus (high-confidence)
P2540_XH674	56159	Complete	High-quality	100	Provirus (high-confidence)
P255_20883	118729	High-quality	High-quality	100	AAI-based (high-confidence)
P2556_XH686	39754	High-quality	High-quality	100	AAI-based (high-confidence)
P256_20883	108450	High-quality	High-quality	100	AAI-based (medium-confidence)
P2568_XH694	42356	High-quality	High-quality	100	AAI-based (high-confidence)
P2570_XH697	54748	Complete	High-quality	100	Provirus (medium-confidence)
P2571_XH698	51769	High-quality	High-quality	100	AAI-based (high-confidence)
P2573_XH698	111017	High-quality	High-quality	100	AAI-based (medium-confidence)
P2589_XH706	111015	High-quality	High-quality	100	AAI-based (medium-confidence)
P2596_XH709	110967	High-quality	High-quality	100	AAI-based (medium-confidence)
P2619_XH719	125225	Complete	High-quality	100	Provirus (medium-confidence)
P2623_XH724	78980	High-quality	High-quality	100	AAI-based (medium-confidence)
P2637_XH729	39851	High-quality	High-quality	100	AAI-based (high-confidence)
P2668_XH746	38757	High-quality	High-quality	100	AAI-based (medium-confidence)
P2671_XH747	111017	High-quality	High-quality	100	AAI-based (medium-confidence)
P2675_XH748	110945	High-quality	High-quality	100	AAI-based (medium-confidence)
P2701_XH766	38504	High-quality	High-quality	100	AAI-based (high-confidence)
P2721_XH771	130199	Complete	High-quality	100	Provirus (medium-confidence)
P2724_XH780	111013	High-quality	High-quality	100	AAI-based (medium-confidence)
P2757_XH810	43620	High-quality	High-quality	100	AAI-based (high-confidence)
P2763_XH823	110967	High-quality	High-quality	100	AAI-based (medium-confidence)
P2792_XH839	39304	High-quality	High-quality	100	AAI-based (high-confidence)
P2796_XH840	110967	High-quality	High-quality	100	AAI-based (medium-confidence)
P2808_XL380	112007	High-quality	High-quality	100	AAI-based (medium-confidence)
P2814_ZQ2	110967	High-quality	High-quality	100	AAI-based (medium-confidence)
P2824_ZQ8	79640	Complete	High-quality	100	Provirus (high-confidence)
P2828_ZW85-1	113866	High-quality	High-quality	100	AAI-based (medium-confidence)
P2832_09A16CRGN0014	42491	High-quality	High-quality	100	AAI-based (high-confidence)
P2835_09A16CRGN003B	42491	High-quality	High-quality	100	AAI-based (high-confidence)
P2840_10042	52259	High-quality	High-quality	100	AAI-based (high-confidence)
P2843_10324	101759	Complete	High-quality	100	Provirus (high-confidence)
P2874_11W359501	73263	High-quality	High-quality	100	AAI-based (high-confidence)
P2876_11W359501	32452	High-quality	High-quality	100	AAI-based (high-confidence)
P2877_11W359501	154858	High-quality	High-quality	100	AAI-based (high-confidence)
P2882_13	11994	High-quality	High-quality	100	AAI-based (high-confidence)
P2895_15	9694	High-quality	High-quality	100	AAI-based (medium-confidence)
P2902_2003BJAB12	81313	Complete	High-quality	100	Provirus (high-confidence)
P2908_2004BJAB14	81313	Complete	High-quality	100	Provirus (high-confidence)
P291_4300STDY7045689	55638	High-quality	High-quality	100	AAI-based (high-confidence)
P2915_2005JSAB1	98189	High-quality	High-quality	100	AAI-based (high-confidence)
P2918_2005LNAB4	35761	High-quality	High-quality	100	AAI-based (medium-confidence)
P2920_2008S11-069	84296	High-quality	High-quality	100	AAI-based (high-confidence)
P2921_2008S11-069	51526	High-quality	High-quality	100	AAI-based (high-confidence)
P2922_2011BJAB1	53715	High-quality	High-quality	100	AAI-based (high-confidence)
P292_4300STDY7045689	42728	High-quality	High-quality	100	AAI-based (medium-confidence)
P2934_2011BJAB9	83001	High-quality	High-quality	100	AAI-based (high-confidence)
P2936_2011BJAB9	9368	High-quality	High-quality	100	AAI-based (high-confidence)
P2941_2011GDAB2	41747	High-quality	High-quality	100	AAI-based (medium-confidence)
P2968_2015ZJAB13	77795	High-quality	High-quality	100	AAI-based (medium-confidence)
P2969_2015ZJAB14	79886	Complete	High-quality	100	Provirus (high-confidence)
P2970_2015ZJAB14	98189	High-quality	High-quality	100	AAI-based (high-confidence)
P2983_2015ZJAB1	98189	High-quality	High-quality	100	AAI-based (high-confidence)
P2995_2015ZJAB23	80132	Complete	High-quality	100	Provirus (high-confidence)
P3006_2015ZJAB2	79886	Complete	High-quality	100	Provirus (high-confidence)
P3007_2015ZJAB2	98189	High-quality	High-quality	100	AAI-based (high-confidence)
P3011_2015ZJAB3	77505	Complete	High-quality	100	Provirus (high-confidence)
P3012_2015ZJAB3	98189	High-quality	High-quality	100	AAI-based (high-confidence)
P3082_20881	77934	High-quality	High-quality	100	AAI-based (medium-confidence)
P3085_20883	77935	High-quality	High-quality	100	AAI-based (medium-confidence)
P3086_2092	52668	High-quality	High-quality	100	AAI-based (high-confidence)
P3087_2092	89618	High-quality	High-quality	100	AAI-based (high-confidence)
P3095_219	9311	High-quality	High-quality	100	AAI-based (high-confidence)
P3102_292	39455	High-quality	High-quality	100	AAI-based (high-confidence)
P3103_3207	36509	High-quality	High-quality	100	AAI-based (high-confidence)
P3104_3207	142031	High-quality	High-quality	100	AAI-based (high-confidence)
P3105_3207	37811	High-quality	High-quality	100	AAI-based (high-confidence)
P3111_42R3	80563	High-quality	High-quality	100	AAI-based (medium-confidence)
P3122_4300STDY7045681	69925	High-quality	High-quality	100	AAI-based (high-confidence)
P3123_4300STDY7045681	89399	High-quality	High-quality	100	HMM-based (lower-bound)
P312_4300STDY7045714	52954	High-quality	High-quality	100	AAI-based (high-confidence)
P3127_4300STDY7045682	48080	High-quality	High-quality	100	AAI-based (high-confidence)
P3131_4300STDY7045683	48049	High-quality	High-quality	100	AAI-based (high-confidence)
P3134_4300STDY7045684	48113	High-quality	High-quality	100	AAI-based (high-confidence)
P3139_4300STDY7045685	84899	High-quality	High-quality	100	AAI-based (high-confidence)
P3143_4300STDY7045687	48054	High-quality	High-quality	100	AAI-based (high-confidence)
P3150_4300STDY7045690	48102	High-quality	High-quality	100	AAI-based (high-confidence)
P3154_4300STDY7045691	39221	High-quality	High-quality	100	AAI-based (high-confidence)
P3157_4300STDY7045692	44127	High-quality	High-quality	100	AAI-based (high-confidence)
P3161_4300STDY7045693	53673	High-quality	High-quality	100	AAI-based (high-confidence)
P3173_4300STDY7045699	102821	High-quality	High-quality	100	AAI-based (high-confidence)
P317_4300STDY7045716	114073	High-quality	High-quality	100	AAI-based (medium-confidence)
P3177_4300STDY7045701	79687	Complete	High-quality	100	Provirus (high-confidence)
P3181_4300STDY7045703	37056	High-quality	High-quality	100	AAI-based (high-confidence)
P318_4300STDY7045720	61364	High-quality	High-quality	100	AAI-based (high-confidence)
P3187_4300STDY7045705	48011	High-quality	High-quality	100	AAI-based (high-confidence)
P3191_4300STDY7045706	38473	High-quality	High-quality	100	AAI-based (high-confidence)
P3208_4300STDY7045711	53673	High-quality	High-quality	100	AAI-based (high-confidence)
P3211_4300STDY7045712	53673	High-quality	High-quality	100	AAI-based (high-confidence)
P321_4300STDY7045731	168854	Complete	High-quality	100	Provirus (medium-confidence)
P3221_4300STDY7045715	46271	High-quality	High-quality	100	AAI-based (high-confidence)
P3223_4300STDY7045716	95030	Complete	High-quality	100	Provirus (high-confidence)
P3229_4300STDY7045721	48006	High-quality	High-quality	100	AAI-based (high-confidence)
P3233_4300STDY7045722	48097	High-quality	High-quality	100	AAI-based (high-confidence)
P3241_4300STDY7045725	47824	High-quality	High-quality	100	AAI-based (high-confidence)
P3247_4300STDY7045727	39221	High-quality	High-quality	100	AAI-based (high-confidence)
P3256_4300STDY7045729	52167	High-quality	High-quality	100	AAI-based (high-confidence)
P3259_4300STDY7045730	100271	High-quality	High-quality	100	AAI-based (medium-confidence)
P3261_4300STDY7045731	47824	High-quality	High-quality	100	AAI-based (high-confidence)
P3287_4300STDY7045739	53673	High-quality	High-quality	100	AAI-based (high-confidence)
P3295_4300STDY7045741	89618	High-quality	High-quality	100	AAI-based (high-confidence)
P3297_4300STDY7045742	54830	High-quality	High-quality	100	AAI-based (high-confidence)
P3302_4300STDY7045744	44992	High-quality	High-quality	100	AAI-based (medium-confidence)
P3303_4300STDY7045744	102878	High-quality	High-quality	100	AAI-based (medium-confidence)
P3317_4300STDY7045749	73129	High-quality	High-quality	100	AAI-based (high-confidence)
P332_4300STDY7045739	42728	High-quality	High-quality	100	AAI-based (medium-confidence)
P3329_4300STDY7045756	73297	High-quality	High-quality	100	AAI-based (high-confidence)
P3342_4300STDY7045761	80465	Complete	High-quality	100	Provirus (high-confidence)
P3345_4300STDY7045762	38752	High-quality	High-quality	100	AAI-based (high-confidence)
P3346_4300STDY7045763	38752	High-quality	High-quality	100	AAI-based (high-confidence)
P3354_4300STDY7045766	52217	High-quality	High-quality	100	AAI-based (high-confidence)
P3356_4300STDY7045766	36516	High-quality	High-quality	100	AAI-based (medium-confidence)
P3365_4300STDY7045769	79686	Complete	High-quality	100	Provirus (high-confidence)
P3368_4300STDY7045771	60178	Complete	High-quality	100	Provirus (high-confidence)
P3375_4300STDY7045777	47702	High-quality	High-quality	100	AAI-based (high-confidence)
P3377_4300STDY7045778	50932	High-quality	High-quality	100	AAI-based (high-confidence)
P3382_4300STDY7045780	103889	High-quality	High-quality	100	AAI-based (high-confidence)
P3385_4300STDY7045780	18456	High-quality	High-quality	100	AAI-based (high-confidence)
P3390_4300STDY7045781	47797	High-quality	High-quality	100	AAI-based (high-confidence)
P3399_4300STDY7045784	88009	High-quality	High-quality	100	AAI-based (high-confidence)
P3415_4300STDY7045787	76109	High-quality	High-quality	100	AAI-based (high-confidence)
P3418_4300STDY7045788	19103	High-quality	High-quality	100	AAI-based (high-confidence)
P3428_4300STDY7045791	47824	High-quality	High-quality	100	AAI-based (high-confidence)
P3432_4300STDY7045792	86679	High-quality	High-quality	100	AAI-based (high-confidence)
P3435_4300STDY7045793	52167	High-quality	High-quality	100	AAI-based (high-confidence)
P3441_4300STDY7045794	79854	High-quality	High-quality	100	AAI-based (high-confidence)
P3444_4300STDY7045797	37988	High-quality	High-quality	100	AAI-based (high-confidence)
P3453_4300STDY7045800	81278	Complete	High-quality	100	Provirus (high-confidence)
P345_4300STDY7045746	42728	High-quality	High-quality	100	AAI-based (medium-confidence)
P3460_4300STDY7045802	37397	High-quality	High-quality	100	AAI-based (high-confidence)
P346_4300STDY7045746	38386	High-quality	High-quality	100	AAI-based (high-confidence)
P3473_4300STDY7045805	52167	High-quality	High-quality	100	AAI-based (high-confidence)
P3477_4300STDY7045806	38516	High-quality	High-quality	100	AAI-based (high-confidence)
P3493_4300STDY7045809	34829	High-quality	High-quality	100	AAI-based (high-confidence)
P3497_4300STDY7045810	34829	High-quality	High-quality	100	AAI-based (high-confidence)
P3508_4300STDY7045813	40558	High-quality	High-quality	100	AAI-based (medium-confidence)
P3509_4300STDY7045813	100170	High-quality	High-quality	100	AAI-based (high-confidence)
P3510_4300STDY7045813	56535	High-quality	High-quality	100	AAI-based (medium-confidence)
P3516_4300STDY7045815	84940	High-quality	High-quality	100	AAI-based (high-confidence)
P3519_4300STDY7045816	50999	High-quality	High-quality	100	AAI-based (high-confidence)
P3525_4300STDY7045817	39448	High-quality	High-quality	100	AAI-based (high-confidence)
P3526_4300STDY7045817	38128	High-quality	High-quality	100	AAI-based (high-confidence)
P3528_4300STDY7045818	38195	High-quality	High-quality	100	AAI-based (high-confidence)
P3531_4300STDY7045819	90372	High-quality	High-quality	100	AAI-based (high-confidence)
P3539_4300STDY7045823	108223	Complete	High-quality	100	Provirus (medium-confidence)
P3544_4300STDY7045824	37397	High-quality	High-quality	100	AAI-based (high-confidence)
P3554_4300STDY7045828	79686	Complete	High-quality	100	Provirus (high-confidence)
P3566_4300STDY7045832	41578	High-quality	High-quality	100	AAI-based (high-confidence)
P3568_4300STDY7045833	47773	High-quality	High-quality	100	AAI-based (high-confidence)
P3572_4300STDY7045835	79686	Complete	High-quality	100	Provirus (high-confidence)
P3577_4300STDY7045837	52167	High-quality	High-quality	100	AAI-based (high-confidence)
P3582_4300STDY7045839	52167	High-quality	High-quality	100	AAI-based (high-confidence)
P3585_4300STDY7045840	37397	High-quality	High-quality	100	AAI-based (high-confidence)
P3588_4300STDY7045840	79653	High-quality	High-quality	100	AAI-based (high-confidence)
P3591_4300STDY7045841	47824	High-quality	High-quality	100	AAI-based (high-confidence)
P359_4300STDY7045754	108783	High-quality	High-quality	100	AAI-based (medium-confidence)
P3595_4300STDY7045842	50283	High-quality	High-quality	100	AAI-based (high-confidence)
P3598_4300STDY7045842	11980	High-quality	High-quality	100	AAI-based (high-confidence)
P3602_4300STDY7045843	50999	High-quality	High-quality	100	AAI-based (high-confidence)
P3609_4300STDY7045845	85951	High-quality	High-quality	100	AAI-based (medium-confidence)
P3610_4300STDY7045845	44071	High-quality	High-quality	100	AAI-based (high-confidence)
P3611_4300STDY7045845	39672	High-quality	High-quality	100	AAI-based (high-confidence)
P3614_4300STDY7045846	59200	High-quality	High-quality	100	AAI-based (high-confidence)
P3615_4300STDY7045847	83053	Complete	High-quality	100	Provirus (high-confidence)
P3616_4300STDY7045847	98064	Complete	High-quality	100	Provirus (high-confidence)
P3623_4300STDY7045848	38752	High-quality	High-quality	100	AAI-based (high-confidence)
P3629_4300STDY7045849	39088	High-quality	High-quality	100	AAI-based (high-confidence)
P3637_4300STDY7045851	41966	High-quality	High-quality	100	AAI-based (high-confidence)
P3639_4300STDY7045852	85951	High-quality	High-quality	100	AAI-based (medium-confidence)
P3641_4300STDY7045852	39672	High-quality	High-quality	100	AAI-based (high-confidence)
P364_4300STDY7045759	38839	High-quality	High-quality	100	AAI-based (high-confidence)
P3655_4300STDY7045856	39081	High-quality	High-quality	100	AAI-based (high-confidence)
P3656_4300STDY7045856	62488	Complete	High-quality	100	Provirus (high-confidence)
P3667_4300STDY7045859	97687	Complete	High-quality	100	Provirus (high-confidence)
P3668_4300STDY7045859	38821	High-quality	High-quality	100	AAI-based (high-confidence)
P3674_4300STDY7045861	37012	High-quality	High-quality	100	AAI-based (high-confidence)
P3679_4300STDY7045863	39672	High-quality	High-quality	100	AAI-based (high-confidence)
P3681_4300STDY7045864	58391	High-quality	High-quality	100	AAI-based (high-confidence)
P3703_4300STDY7045872	38008	High-quality	High-quality	100	AAI-based (medium-confidence)
P3704_4300STDY7045872	80547	High-quality	High-quality	100	AAI-based (high-confidence)
P3706_4300STDY7045875	59200	High-quality	High-quality	100	AAI-based (high-confidence)
P3721_4300STDY7045883	47773	High-quality	High-quality	100	AAI-based (high-confidence)
P3724_4300STDY7045884	53935	High-quality	High-quality	100	AAI-based (high-confidence)
P3725_4300STDY7045884	37049	High-quality	High-quality	100	AAI-based (high-confidence)
P3726_4300STDY7045885	42090	High-quality	High-quality	100	AAI-based (high-confidence)
P3730_4300STDY7045891	53935	High-quality	High-quality	100	AAI-based (high-confidence)
P3731_4300STDY7045891	37049	High-quality	High-quality	100	AAI-based (high-confidence)
P3732_4300STDY7045892	37049	High-quality	High-quality	100	AAI-based (high-confidence)
P3733_4300STDY7045892	53935	High-quality	High-quality	100	AAI-based (high-confidence)
P3734_4300STDY7045893	64344	High-quality	High-quality	100	AAI-based (high-confidence)
P3740_4300STDY7045895	59574	High-quality	High-quality	100	AAI-based (high-confidence)
P3744_4300STDY7045897	37049	High-quality	High-quality	100	AAI-based (high-confidence)
P3745_4300STDY7045897	53935	High-quality	High-quality	100	AAI-based (high-confidence)
P3747_4300STDY7045898	62188	High-quality	High-quality	100	AAI-based (high-confidence)
P3751_4300STDY7045899	50956	High-quality	High-quality	100	AAI-based (high-confidence)
P3754_4300STDY7045900	47993	High-quality	High-quality	100	AAI-based (high-confidence)
P3757_4300STDY7045901	47824	High-quality	High-quality	100	AAI-based (high-confidence)
P3761_4300STDY7045902	54445	High-quality	High-quality	100	AAI-based (high-confidence)
P3765_4300STDY7045903	66367	High-quality	High-quality	100	AAI-based (high-confidence)
P3769_4300STDY7045905	47772	High-quality	High-quality	100	AAI-based (high-confidence)
P3772_4300STDY7045906	52664	High-quality	High-quality	100	AAI-based (high-confidence)
P3777_4300STDY7045907	71094	High-quality	High-quality	100	AAI-based (medium-confidence)
P3781_4300STDY7045909	80423	Complete	High-quality	100	Provirus (high-confidence)
P3785_4300STDY7045910	56920	High-quality	High-quality	100	AAI-based (high-confidence)
P3786_4300STDY7045910	52664	High-quality	High-quality	100	AAI-based (high-confidence)
P3794_5121	52668	High-quality	High-quality	100	AAI-based (high-confidence)
P3796_5121	72576	High-quality	High-quality	100	AAI-based (high-confidence)
P3798_5122	52668	High-quality	High-quality	100	AAI-based (high-confidence)
P3800_5122	77451	High-quality	High-quality	100	AAI-based (high-confidence)
P3802_5123	52668	High-quality	High-quality	100	AAI-based (high-confidence)
P3803_5123	89618	High-quality	High-quality	100	AAI-based (high-confidence)
P380_4300STDY7045771	38259	High-quality	High-quality	100	AAI-based (high-confidence)
P3805_5126	52668	High-quality	High-quality	100	AAI-based (high-confidence)
P3806_5126	89618	High-quality	High-quality	100	AAI-based (high-confidence)
P3808_5127	52668	High-quality	High-quality	100	AAI-based (high-confidence)
P3809_5127	89618	High-quality	High-quality	100	AAI-based (high-confidence)
P3812_5128	82200	High-quality	High-quality	100	AAI-based (high-confidence)
P3818_5457	86987	High-quality	High-quality	100	AAI-based (high-confidence)
P3821_5845	89783	High-quality	High-quality	100	AAI-based (high-confidence)
P3822_5845	52311	High-quality	High-quality	100	AAI-based (high-confidence)
P3823_6009-2	53720	High-quality	High-quality	100	AAI-based (high-confidence)
P3827_6013113	58440	High-quality	High-quality	100	AAI-based (high-confidence)
P3829_6014059	38112	High-quality	High-quality	100	AAI-based (high-confidence)
P3833_6200	99161	High-quality	High-quality	100	AAI-based (high-confidence)
P3834_6200	35915	High-quality	High-quality	100	AAI-based (medium-confidence)
P3836_6507	83204	Complete	High-quality	100	Provirus (high-confidence)
P3839_6507	82363	High-quality	High-quality	100	AAI-based (high-confidence)
P3840_6507	89781	High-quality	High-quality	100	AAI-based (high-confidence)
P3846_65	6794	High-quality	High-quality	100	AAI-based (medium-confidence)
P3852_6870155	53973	High-quality	High-quality	100	AAI-based (high-confidence)
P3899_7804	39271	High-quality	High-quality	100	AAI-based (high-confidence)
P3900_7804	85451	High-quality	High-quality	100	AAI-based (medium-confidence)
P3903_7835	148268	High-quality	High-quality	100	AAI-based (high-confidence)
P3905_7835	36509	High-quality	High-quality	100	AAI-based (high-confidence)
P3906_7835	37827	High-quality	High-quality	100	AAI-based (high-confidence)
P3911_810CP	85804	Complete	High-quality	100	Provirus (high-confidence)
P3912_810CP	43762	Complete	High-quality	100	Provirus (high-confidence)
P3913_810CP	38908	High-quality	High-quality	100	AAI-based (medium-confidence)
P391_4300STDY7045782	62841	High-quality	High-quality	100	AAI-based (high-confidence)
P3915_810CP	50175	High-quality	High-quality	100	AAI-based (high-confidence)
P3920_9102	122563	High-quality	High-quality	100	AAI-based (high-confidence)
P3922_9201	95613	Complete	High-quality	100	Provirus (high-confidence)
P3923_9201	95593	High-quality	High-quality	100	AAI-based (high-confidence)
P3926_9201	129638	High-quality	High-quality	100	AAI-based (high-confidence)
P3927_9201	37810	High-quality	High-quality	100	AAI-based (high-confidence)
P3931_A118	41890	High-quality	High-quality	100	AAI-based (high-confidence)
P3932_A1296	91556	High-quality	High-quality	100	AAI-based (high-confidence)
P3942_A1	42401	High-quality	High-quality	100	AAI-based (high-confidence)
P3951_A320	53849	High-quality	High-quality	100	AAI-based (high-confidence)
P3955_A457	43815	High-quality	High-quality	100	AAI-based (high-confidence)
P3957_A457	41257	High-quality	High-quality	100	AAI-based (high-confidence)
P3965_A85	78476	High-quality	High-quality	100	AAI-based (medium-confidence)
P3974_AB0057	52428	High-quality	High-quality	100	AAI-based (high-confidence)
P3976_AB0057	50523	High-quality	High-quality	100	AAI-based (high-confidence)
P3987_AB030	83357	High-quality	High-quality	100	AAI-based (medium-confidence)
P3989_AB030	85412	High-quality	High-quality	100	AAI-based (medium-confidence)
P3995_AB030	132137	High-quality	High-quality	100	AAI-based (high-confidence)
P3997_AB030	126483	Complete	High-quality	100	Provirus (medium-confidence)
P4000_AB031	98979	High-quality	High-quality	100	AAI-based (high-confidence)
P4007_AB042	79894	Complete	High-quality	100	Provirus (high-confidence)
P4010_AB043	79894	Complete	High-quality	100	Provirus (high-confidence)
P4046_AB	37217	High-quality	High-quality	100	AAI-based (high-confidence)
P4049_AB07	80352	High-quality	High-quality	100	AAI-based (high-confidence)
P4055_AB	49982	High-quality	High-quality	100	AAI-based (high-confidence)
P4066_AB	40492	High-quality	High-quality	100	AAI-based (high-confidence)
P4092_Ab11111	51842	High-quality	High-quality	100	AAI-based (high-confidence)
P409_4300STDY7045797	38615	High-quality	High-quality	100	AAI-based (high-confidence)
P4102_Ab11502	38908	High-quality	High-quality	100	AAI-based (medium-confidence)
P4106_Ab11536	38908	High-quality	High-quality	100	AAI-based (medium-confidence)
P4110_Ab11547	38908	High-quality	High-quality	100	AAI-based (medium-confidence)
P4119_Ab11551	38908	High-quality	High-quality	100	AAI-based (medium-confidence)
P4124_Ab11598	38908	High-quality	High-quality	100	AAI-based (medium-confidence)
P4133_Ab11606	38908	High-quality	High-quality	100	AAI-based (medium-confidence)
P4165_AB134	78029	High-quality	High-quality	100	AAI-based (medium-confidence)
P4175_AB	37217	High-quality	High-quality	100	AAI-based (high-confidence)
P4194_AB	47536	High-quality	High-quality	100	AAI-based (high-confidence)
P4197_AB	47536	High-quality	High-quality	100	AAI-based (high-confidence)
P4205_AB	49982	High-quality	High-quality	100	AAI-based (high-confidence)
P4209_AB	40492	High-quality	High-quality	100	AAI-based (high-confidence)
P4226_AB16	52668	High-quality	High-quality	100	AAI-based (high-confidence)
P4241_AB175	53274	High-quality	High-quality	100	AAI-based (high-confidence)
P4244_AB176	53274	High-quality	High-quality	100	AAI-based (high-confidence)
P4250_AB17	89606	High-quality	High-quality	100	AAI-based (high-confidence)
P4251_AB17	52668	High-quality	High-quality	100	AAI-based (high-confidence)
P4269_AB18	52668	High-quality	High-quality	100	AAI-based (high-confidence)
P4270_AB18	89618	High-quality	High-quality	100	AAI-based (high-confidence)
P4272_Ab191	53673	High-quality	High-quality	100	AAI-based (high-confidence)
P4278_AB	37217	High-quality	High-quality	100	AAI-based (high-confidence)
P4283_Ab19	78999	High-quality	High-quality	100	AAI-based (medium-confidence)
P428_4300STDY7045809	55938	High-quality	High-quality	100	AAI-based (high-confidence)
P4285_AB19	88245	High-quality	High-quality	100	AAI-based (high-confidence)
P4292_AB	37217	High-quality	High-quality	100	AAI-based (high-confidence)
P4296_AB20	52668	High-quality	High-quality	100	AAI-based (high-confidence)
P4297_AB20	89606	High-quality	High-quality	100	AAI-based (high-confidence)
P4302_AB21	89618	High-quality	High-quality	100	AAI-based (high-confidence)
P4303_AB	49982	High-quality	High-quality	100	AAI-based (high-confidence)
P4311_AB22	52668	High-quality	High-quality	100	AAI-based (high-confidence)
P4312_AB22	89606	High-quality	High-quality	100	AAI-based (high-confidence)
P4313_AB	49982	High-quality	High-quality	100	AAI-based (high-confidence)
P4317_AB	14347	High-quality	High-quality	100	AAI-based (high-confidence)
P4334_AB23	89502	High-quality	High-quality	100	AAI-based (high-confidence)
P4335_AB23	52668	High-quality	High-quality	100	AAI-based (high-confidence)
P4340_Ab242	92099	Complete	High-quality	100	Provirus (high-confidence)
P4349_AB24	51394	High-quality	High-quality	100	AAI-based (high-confidence)
P4357_AB25	52668	High-quality	High-quality	100	AAI-based (high-confidence)
P4366_AB26	52668	High-quality	High-quality	100	AAI-based (high-confidence)
P4367_AB26	89618	High-quality	High-quality	100	AAI-based (high-confidence)
P4380_AB28	88245	High-quality	High-quality	100	AAI-based (high-confidence)
P4383_AB2	79077	Complete	High-quality	100	Provirus (high-confidence)
P4387_AB2	51416	High-quality	High-quality	100	AAI-based (high-confidence)
P4388_AB2	51894	High-quality	High-quality	100	AAI-based (high-confidence)
P4395_AB30	79042	High-quality	High-quality	100	AAI-based (medium-confidence)
P4400_AB	37217	High-quality	High-quality	100	AAI-based (high-confidence)
P4415_AB3560	43153	High-quality	High-quality	100	AAI-based (high-confidence)
P4417_AB3560	56893	High-quality	High-quality	100	AAI-based (medium-confidence)
P4418_AB	42522	High-quality	High-quality	100	AAI-based (high-confidence)
P44_2008S11-069	110816	High-quality	High-quality	100	AAI-based (high-confidence)
P4425_AB	88076	Complete	High-quality	100	Provirus (high-confidence)
P4433_AB36	52668	High-quality	High-quality	100	AAI-based (high-confidence)
P4434_AB36	89618	High-quality	High-quality	100	AAI-based (high-confidence)
P4438_AB3785	51435	High-quality	High-quality	100	AAI-based (high-confidence)
P444_4300STDY7045825	42247	High-quality	High-quality	100	AAI-based (high-confidence)
P4444_AB37	89618	High-quality	High-quality	100	AAI-based (high-confidence)
P4452_AB38	37078	High-quality	High-quality	100	AAI-based (high-confidence)
P445_4300STDY7045825	37561	High-quality	High-quality	100	AAI-based (high-confidence)
P4459_AB3927	39531	High-quality	High-quality	100	AAI-based (medium-confidence)
P4465_AB	42522	High-quality	High-quality	100	AAI-based (high-confidence)
P4469_AB39	88245	High-quality	High-quality	100	AAI-based (high-confidence)
P447_4300STDY7045827	64182	High-quality	High-quality	100	AAI-based (high-confidence)
P4475_AB4025	51433	High-quality	High-quality	100	AAI-based (high-confidence)
P4479_AB4026	51434	High-quality	High-quality	100	AAI-based (high-confidence)
P4486_AB4052	83386	Complete	High-quality	100	Provirus (high-confidence)
P4489_AB4052	51565	High-quality	High-quality	100	AAI-based (high-confidence)
P4490_AB4052	47609	High-quality	High-quality	100	AAI-based (high-confidence)
P4496_AB40	38870	High-quality	High-quality	100	AAI-based (high-confidence)
P4500_Ab4197	38908	High-quality	High-quality	100	AAI-based (medium-confidence)
P4508_AB41	39448	High-quality	High-quality	100	AAI-based (high-confidence)
P4510_Ab421	34977	High-quality	High-quality	100	AAI-based (high-confidence)
P4512_AB42	89504	High-quality	High-quality	100	AAI-based (high-confidence)
P4519_Ab44444	83726	High-quality	High-quality	100	AAI-based (high-confidence)
P4520_Ab44444	51116	High-quality	High-quality	100	AAI-based (high-confidence)
P452_4300STDY7045830	116530	Complete	High-quality	100	Provirus (medium-confidence)
P4528_AB4456	56893	High-quality	High-quality	100	AAI-based (medium-confidence)
P4533_AB4498	51433	High-quality	High-quality	100	AAI-based (high-confidence)
P4538_Ab4568	79214	High-quality	High-quality	100	AAI-based (high-confidence)
P454_4300STDY7045830	37561	High-quality	High-quality	100	AAI-based (high-confidence)
P4546_AB4795	93910	High-quality	High-quality	100	AAI-based (high-confidence)
P4565_Ab4977	79214	High-quality	High-quality	100	AAI-based (high-confidence)
P4571_Ab4	78999	High-quality	High-quality	100	AAI-based (medium-confidence)
P4575_AB5001	47609	High-quality	High-quality	100	AAI-based (high-confidence)
P4578_Ab5013	38908	High-quality	High-quality	100	AAI-based (medium-confidence)
P4584_AB5075-UW	43536	High-quality	High-quality	100	AAI-based (medium-confidence)
P4588_AB5075-UW	52428	High-quality	High-quality	100	AAI-based (high-confidence)
P4613_AB5	49372	High-quality	High-quality	100	AAI-based (high-confidence)
P4628_ab736	51343	High-quality	High-quality	100	AAI-based (high-confidence)
P4630_AB73	77981	High-quality	High-quality	100	AAI-based (medium-confidence)
P464_4300STDY7045842	57086	High-quality	High-quality	100	AAI-based (high-confidence)
P4652_AB88	77980	High-quality	High-quality	100	AAI-based (medium-confidence)
P465_4300STDY7045845	115120	High-quality	High-quality	100	AAI-based (medium-confidence)
P4664_AB967	87788	Complete	High-quality	100	Provirus (medium-confidence)
P4665_AB967	100034	High-quality	High-quality	100	AAI-based (high-confidence)
P4666_AB967	53633	High-quality	High-quality	100	AAI-based (high-confidence)
P4703_ABAY09009	52149	High-quality	High-quality	100	AAI-based (high-confidence)
P4707_ABAY09011	83439	Complete	High-quality	100	Provirus (high-confidence)
P471_4300STDY7045850	113455	Complete	High-quality	100	ITR (high-confidence)
P4725_ABAY10007	85206	High-quality	High-quality	100	AAI-based (high-confidence)
P484_4300STDY7045852	115061	High-quality	High-quality	100	AAI-based (medium-confidence)
P4855_ABAY14007	36765	High-quality	High-quality	100	AAI-based (high-confidence)
P4905_ABCR01	213382	High-quality	High-quality	100	AAI-based (high-confidence)
P4907_ABCR01	212958	High-quality	High-quality	100	AAI-based (high-confidence)
P4911_AB	89618	High-quality	High-quality	100	AAI-based (high-confidence)
P4913_AB	52668	High-quality	High-quality	100	AAI-based (high-confidence)
P4914_AbH12O-A2	80170	Complete	High-quality	100	Provirus (high-confidence)
P4917_AbH12O-A2	18804	High-quality	High-quality	100	AAI-based (high-confidence)
P4918_AbH12O-A2	94909	Complete	High-quality	100	Provirus (medium-confidence)
P4919_AbH12O-A2	94777	High-quality	High-quality	100	AAI-based (high-confidence)
P4926_AB-HZ-C95	80132	Complete	High-quality	100	Provirus (high-confidence)
P4934_AB-HZ-S90	55634	High-quality	High-quality	100	AAI-based (high-confidence)
P4952_ABNIH28	43131	High-quality	High-quality	100	AAI-based (high-confidence)
P4954_AbPK1	80777	High-quality	High-quality	100	AAI-based (high-confidence)
P4955_AbPK1	135450	High-quality	High-quality	100	AAI-based (high-confidence)
P4957_AbPK1	47310	High-quality	High-quality	100	AAI-based (high-confidence)
P4964_AC13	47245	High-quality	High-quality	100	AAI-based (high-confidence)
P4974_ACICU	53721	High-quality	High-quality	100	AAI-based (high-confidence)
P4982_AF-401	84085	High-quality	High-quality	100	AAI-based (medium-confidence)
P498_4300STDY7045863	114314	High-quality	High-quality	100	AAI-based (medium-confidence)
P4985_AF-401	39205	High-quality	High-quality	100	AAI-based (high-confidence)
P4987_AF-401	52692	High-quality	High-quality	100	AAI-based (high-confidence)
P499_4300STDY7045864	40037	High-quality	High-quality	100	AAI-based (high-confidence)
P510_4300STDY7045872	114340	High-quality	High-quality	100	AAI-based (medium-confidence)
P5144_ANC4097	21920	High-quality	High-quality	100	AAI-based (high-confidence)
P5148_ANC4097	52428	High-quality	High-quality	100	AAI-based (high-confidence)
JANBMR010000001.1	43623	High-quality	High-quality	100	AAI-based (high-confidence)
JANBMR010000007.1	51429	High-quality	High-quality	100	AAI-based (high-confidence)
JANBMV010000002.1	38477	High-quality	High-quality	100	AAI-based (high-confidence)
JANBMV010000003.1	52745	High-quality	High-quality	100	AAI-based (high-confidence)
JANBMW010000003.1	80384	High-quality	High-quality	100	AAI-based (medium-confidence)
JANBMZ010000015.1	44599	High-quality	High-quality	100	AAI-based (high-confidence)
JANBNB010000008.1	38388	High-quality	High-quality	100	AAI-based (medium-confidence)
JANBNH010000012.1	41950	High-quality	High-quality	100	AAI-based (high-confidence)
JANBNJ010000020.1	37397	High-quality	High-quality	100	AAI-based (medium-confidence)
JANBNL010000005.1	53977	High-quality	High-quality	100	AAI-based (high-confidence)
JANBNU010000003.1	53006	High-quality	High-quality	100	AAI-based (high-confidence)
JAPWJR010000021.1	35623	High-quality	High-quality	100	AAI-based (medium-confidence)
JANBNC010000013.1	108385	Complete	High-quality	100	DTR (high-confidence)
JANBNM010000001.1	53494	High-quality	High-quality	100	AAI-based (high-confidence)
JANBNR010000016.1	6720	Complete	High-quality	100	DTR (high-confidence)
JAWIZH010000004.1	110846	High-quality	High-quality	100	AAI-based (medium-confidence)
P3540_4300STDY7045823	36332	High-quality	High-quality	99.99	AAI-based (medium-confidence)
P4908_ABCR01	50581	High-quality	High-quality	99.95	AAI-based (high-confidence)
P1753_DS002	37365	High-quality	High-quality	99.93	AAI-based (high-confidence)
P2670_XH746	34421	High-quality	High-quality	99.91	AAI-based (high-confidence)
P3919_9102	36332	High-quality	High-quality	99.84	AAI-based (high-confidence)
P3924_9201	82331	High-quality	High-quality	99.8	AAI-based (high-confidence)
P2905_2004BJAB10	52631	High-quality	High-quality	99.72	AAI-based (high-confidence)
P2927_2011BJAB4	52631	High-quality	High-quality	99.72	AAI-based (high-confidence)
P2950_2011LNAB3	52631	High-quality	High-quality	99.72	AAI-based (high-confidence)
P442_4300STDY7045825	166052	High-quality	High-quality	99.72	AAI-based (high-confidence)
P4540_Ab4568	52631	High-quality	High-quality	99.72	AAI-based (high-confidence)
P4564_Ab4977	52631	High-quality	High-quality	99.72	AAI-based (high-confidence)
P4700_ABAY09007	52631	High-quality	High-quality	99.72	AAI-based (high-confidence)
P4702_ABAY09009	52631	High-quality	High-quality	99.72	AAI-based (high-confidence)
P4709_ABAY10002	52631	High-quality	High-quality	99.72	AAI-based (high-confidence)
P4716_ABAY10004	52631	High-quality	High-quality	99.72	AAI-based (high-confidence)
P4720_ABAY10005	52631	High-quality	High-quality	99.72	AAI-based (high-confidence)
P4722_ABAY10006	52631	High-quality	High-quality	99.72	AAI-based (high-confidence)
P4744_ABAY11009	52631	High-quality	High-quality	99.72	AAI-based (high-confidence)
P4779_ABAY12017	52631	High-quality	High-quality	99.72	AAI-based (high-confidence)
P4786_ABAY13001	52631	High-quality	High-quality	99.72	AAI-based (high-confidence)
P4791_ABAY13002	52631	High-quality	High-quality	99.72	AAI-based (high-confidence)
LZ35	44885	High-quality	High-quality	99.71	AAI-based (high-confidence)
P4478_AB4026	52610	High-quality	High-quality	99.68	AAI-based (high-confidence)
AM24	97139	High-quality	High-quality	99.67	AAI-based (high-confidence)
P4916_AbH12O-A2	82494	High-quality	High-quality	99.64	AAI-based (medium-confidence)
JANBMX010000009.1	38145	High-quality	High-quality	99.59	AAI-based (high-confidence)
P4818_ABAY13013	52630	High-quality	High-quality	99.58	AAI-based (high-confidence)
P4829_ABAY13018	52630	High-quality	High-quality	99.58	AAI-based (high-confidence)
P4834_ABAY13019	52630	High-quality	High-quality	99.58	AAI-based (high-confidence)
P4848_ABAY14005	52630	High-quality	High-quality	99.58	AAI-based (high-confidence)
P3094_2096	42837	High-quality	High-quality	99.55	AAI-based (high-confidence)
P3294_4300STDY7045741	42826	High-quality	High-quality	99.52	AAI-based (high-confidence)
AP205	4268	High-quality	High-quality	99.48	HMM-based (lower-bound)
P4375_AB2828	36208	High-quality	High-quality	99.43	AAI-based (high-confidence)
Abp9	44820	High-quality	High-quality	99.42	AAI-based (high-confidence)
P2026_NIPH60	70481	High-quality	High-quality	99.39	AAI-based (medium-confidence)
JANBNP010000013.1	35223	High-quality	High-quality	99.36	AAI-based (high-confidence)
P4125_Ab11598	50749	High-quality	High-quality	99.34	AAI-based (high-confidence)
P4131_Ab11606	50749	High-quality	High-quality	99.34	AAI-based (high-confidence)
Bphi-R1888	44590	High-quality	High-quality	99.23	AAI-based (high-confidence)
AbKT21phiIII	40898	High-quality	High-quality	99.21	AAI-based (high-confidence)
P3215_4300STDY7045713	86001	High-quality	High-quality	99.21	AAI-based (high-confidence)
P3274_4300STDY7045736	86001	High-quality	High-quality	99.21	AAI-based (high-confidence)
P3340_4300STDY7045760	85316	High-quality	High-quality	99.21	AAI-based (high-confidence)
P4008_AB042	42693	High-quality	High-quality	99.21	AAI-based (high-confidence)
P4048_AB	36455	High-quality	High-quality	99.19	AAI-based (high-confidence)
P4067_AB	36455	High-quality	High-quality	99.19	AAI-based (high-confidence)
P4448_AB	36455	High-quality	High-quality	99.19	AAI-based (high-confidence)
P5138_AMA8	53697	High-quality	High-quality	99.16	AAI-based (high-confidence)
P4288_AB1	56910	High-quality	High-quality	99.11	AAI-based (medium-confidence)
P2388_UBA4481	37960	High-quality	High-quality	99.09	AAI-based (high-confidence)
P2906_2004BJAB13	94336	High-quality	High-quality	99.09	AAI-based (high-confidence)
P4699_ABAY09003	94336	High-quality	High-quality	99.09	AAI-based (high-confidence)
P4705_ABAY09010	94336	High-quality	High-quality	99.09	AAI-based (high-confidence)
P2829_09A16CRGN0014	50224	High-quality	High-quality	99.08	AAI-based (high-confidence)
P2833_09A16CRGN003B	50224	High-quality	High-quality	99.08	AAI-based (high-confidence)
P2856_11A1213CRGN008	51121	High-quality	High-quality	99.08	AAI-based (high-confidence)
P2858_11A1213CRGN055	51121	High-quality	High-quality	99.08	AAI-based (high-confidence)
P2861_11A1213CRGN064	51121	High-quality	High-quality	99.08	AAI-based (high-confidence)
P2866_11A1314CRGN088	51121	High-quality	High-quality	99.08	AAI-based (high-confidence)
P2867_11A1314CRGN089	51121	High-quality	High-quality	99.08	AAI-based (high-confidence)
P2871_11A14CRGN003	51121	High-quality	High-quality	99.08	AAI-based (high-confidence)
P2893_15A5	94333	High-quality	High-quality	99.08	AAI-based (high-confidence)
P4992_AF-673	51120	High-quality	High-quality	99.08	AAI-based (high-confidence)
JANBNT010000001.1	37281	High-quality	High-quality	99.07	AAI-based (medium-confidence)
P4474_AB4025	94315	High-quality	High-quality	99.05	AAI-based (high-confidence)
P4482_AB4027	94315	High-quality	High-quality	99.05	AAI-based (high-confidence)
P3388_4300STDY7045781	37081	High-quality	High-quality	98.97	AAI-based (high-confidence)
P3398_4300STDY7045784	37081	High-quality	High-quality	98.97	AAI-based (high-confidence)
P3412_4300STDY7045787	37081	High-quality	High-quality	98.97	AAI-based (high-confidence)
P3427_4300STDY7045791	37081	High-quality	High-quality	98.97	AAI-based (high-confidence)
P3439_4300STDY7045794	37081	High-quality	High-quality	98.97	AAI-based (high-confidence)
P3513_4300STDY7045815	37081	High-quality	High-quality	98.97	AAI-based (high-confidence)
P3518_4300STDY7045816	37081	High-quality	High-quality	98.97	AAI-based (high-confidence)
P3523_4300STDY7045817	37081	High-quality	High-quality	98.97	AAI-based (high-confidence)
P3563_4300STDY7045832	37081	High-quality	High-quality	98.97	AAI-based (high-confidence)
P3576_4300STDY7045837	37081	High-quality	High-quality	98.97	AAI-based (high-confidence)
P3581_4300STDY7045839	37081	High-quality	High-quality	98.97	AAI-based (high-confidence)
P3644_4300STDY7045853	37915	High-quality	High-quality	98.97	AAI-based (high-confidence)
P3682_4300STDY7045864	37915	High-quality	High-quality	98.97	AAI-based (high-confidence)
P3697_4300STDY7045870	37915	High-quality	High-quality	98.97	AAI-based (high-confidence)
P3736_4300STDY7045893	37915	High-quality	High-quality	98.97	AAI-based (high-confidence)
P3479_4300STDY7045806	35121	High-quality	High-quality	98.92	AAI-based (medium-confidence)
P3486_4300STDY7045808	35121	High-quality	High-quality	98.92	AAI-based (medium-confidence)
P1988_MDRAB16	67715	High-quality	High-quality	98.85	AAI-based (medium-confidence)
P3645_4300STDY7045853	35082	High-quality	High-quality	98.81	AAI-based (medium-confidence)
P3699_4300STDY7045870	35082	High-quality	High-quality	98.81	AAI-based (medium-confidence)
P4141_Ab118	40819	High-quality	High-quality	98.76	AAI-based (high-confidence)
JANBNR010000004.1	50763	High-quality	High-quality	98.7	AAI-based (high-confidence)
P3962_A83	40792	High-quality	High-quality	98.69	AAI-based (high-confidence)
P3968_A92	40792	High-quality	High-quality	98.69	AAI-based (high-confidence)
P1742_D15	40781	High-quality	High-quality	98.67	AAI-based (high-confidence)
P2019_NIPH1362	108165	High-quality	High-quality	98.67	AAI-based (high-confidence)
P2022_NIPH290	108156	High-quality	High-quality	98.67	AAI-based (high-confidence)
P1752_DA33098	108151	High-quality	High-quality	98.66	AAI-based (high-confidence)
KT588074.1	41496	High-quality	High-quality	98.64	AAI-based (high-confidence)
Ab105-1phi	41496	High-quality	High-quality	98.64	AAI-based (high-confidence)
P3994_AB030	93977	High-quality	High-quality	98.64	AAI-based (high-confidence)
P1864_KMDRAB19	37303	High-quality	High-quality	98.58	AAI-based (medium-confidence)
P4681_aba	49726	High-quality	High-quality	98.56	AAI-based (high-confidence)
P3176_4300STDY7045700	105030	High-quality	High-quality	98.55	AAI-based (high-confidence)
P3835_6200	44958	High-quality	High-quality	98.52	AAI-based (medium-confidence)
P2361_TG31302	55268	High-quality	High-quality	98.51	AAI-based (high-confidence)
P2362_TG31986	55269	High-quality	High-quality	98.51	AAI-based (high-confidence)
P3110_3	67610	High-quality	High-quality	98.51	AAI-based (medium-confidence)
P2360_TG29392	55269	High-quality	High-quality	98.48	AAI-based (medium-confidence)
P3438_4300STDY7045794	84240	High-quality	High-quality	98.47	AAI-based (high-confidence)
Bphi-R2919	44227	High-quality	High-quality	98.41	AAI-based (high-confidence)
P1352_AB81	33876	High-quality	High-quality	98.34	AAI-based (high-confidence)
P1405_AB96	33847	High-quality	High-quality	98.25	AAI-based (high-confidence)
KY082667	40493	High-quality	High-quality	98.22	AAI-based (high-confidence)
P4457_AB3927	244741	High-quality	High-quality	98.19	HMM-based (lower-bound)
P3408_4300STDY7045786	35680	High-quality	High-quality	98.17	AAI-based (high-confidence)
P3319_4300STDY7045753	34886	High-quality	High-quality	98.14	AAI-based (medium-confidence)
P2939_2011GDAB2	42219	High-quality	High-quality	98.11	AAI-based (high-confidence)
P4488_AB4052	36653	High-quality	High-quality	98.11	AAI-based (medium-confidence)
P4549_AB4878	36653	High-quality	High-quality	98.11	AAI-based (medium-confidence)
P4553_AB4932	36653	High-quality	High-quality	98.11	AAI-based (medium-confidence)
P4557_AB4957	36653	High-quality	High-quality	98.11	AAI-based (medium-confidence)
P4574_AB5001	36653	High-quality	High-quality	98.11	AAI-based (medium-confidence)
P3728_4300STDY7045886	35561	High-quality	High-quality	98.03	AAI-based (high-confidence)
P4979_ACN21	50272	High-quality	High-quality	97.98	AAI-based (high-confidence)
P3171_4300STDY7045698	33758	High-quality	High-quality	97.97	AAI-based (high-confidence)
P3252_4300STDY7045728	33758	High-quality	High-quality	97.97	AAI-based (high-confidence)
P3361_4300STDY7045768	33758	High-quality	High-quality	97.97	AAI-based (high-confidence)
P3562_4300STDY7045832	49394	High-quality	High-quality	97.95	AAI-based (medium-confidence)
JANBMS010000015.1	37548	High-quality	High-quality	97.94	AAI-based (high-confidence)
JANBMT010000014.1	37548	High-quality	High-quality	97.94	AAI-based (high-confidence)
JANBMU010000014.1	37548	High-quality	High-quality	97.94	AAI-based (high-confidence)
JANBNA010000017.1	37478	High-quality	High-quality	97.9	AAI-based (high-confidence)
P2068_OCU	49414	High-quality	High-quality	97.85	AAI-based (high-confidence)
P3916_810CP	39164	High-quality	High-quality	97.81	AAI-based (high-confidence)
P4123_Ab11598	39164	High-quality	High-quality	97.81	AAI-based (high-confidence)
P4132_Ab11606	39164	High-quality	High-quality	97.81	AAI-based (high-confidence)
P2118_R7	107196	High-quality	High-quality	97.79	AAI-based (high-confidence)
P3973_AB0057	50226	High-quality	High-quality	97.71	AAI-based (high-confidence)
P4951_ABNIH28	112532	High-quality	High-quality	97.69	AAI-based (high-confidence)
P3742_4300STDY7045896	86289	High-quality	High-quality	97.67	AAI-based (high-confidence)
P3961_A83	50060	High-quality	High-quality	97.64	AAI-based (high-confidence)
P3944_A1	50059	High-quality	High-quality	97.63	AAI-based (high-confidence)
P4032_AB053	50050	High-quality	High-quality	97.62	AAI-based (high-confidence)
P1697_AO	106974	High-quality	High-quality	97.59	AAI-based (high-confidence)
P1703_AO	106974	High-quality	High-quality	97.59	AAI-based (high-confidence)
P3819_5457	50282	High-quality	High-quality	97.59	AAI-based (high-confidence)
P1639_AB	106967	High-quality	High-quality	97.58	AAI-based (high-confidence)
P1640_AB	106967	High-quality	High-quality	97.58	AAI-based (high-confidence)
P1705_AR	106967	High-quality	High-quality	97.58	AAI-based (high-confidence)
P2151_S17	106968	High-quality	High-quality	97.58	AAI-based (high-confidence)
P1918_MC17	40383	High-quality	High-quality	97.48	AAI-based (high-confidence)
P4497_Ab4197	42164	High-quality	High-quality	97.46	AAI-based (high-confidence)
P4576_Ab5013	42164	High-quality	High-quality	97.46	AAI-based (high-confidence)
P1212_AB42	68094	High-quality	High-quality	97.41	AAI-based (high-confidence)
P3737_4300STDY7045894	37108	High-quality	High-quality	97.31	AAI-based (medium-confidence)
P2944_2011HNAB1	33954	High-quality	High-quality	97.3	AAI-based (medium-confidence)
P4537_Ab4568	33954	High-quality	High-quality	97.3	AAI-based (medium-confidence)
P4641_AB7	33954	High-quality	High-quality	97.3	AAI-based (medium-confidence)
P4718_ABAY10004	33953	High-quality	High-quality	97.29	AAI-based (medium-confidence)
P4721_ABAY10005	33953	High-quality	High-quality	97.29	AAI-based (medium-confidence)
P4723_ABAY10006	33953	High-quality	High-quality	97.29	AAI-based (medium-confidence)
P4728_ABAY11002	33953	High-quality	High-quality	97.29	AAI-based (medium-confidence)
P3350_4300STDY7045764	33485	High-quality	High-quality	97.21	AAI-based (high-confidence)
IME-AB2	43665	High-quality	High-quality	97.2	AAI-based (high-confidence)
P3446_4300STDY7045798	37236	High-quality	High-quality	97.2	AAI-based (high-confidence)
P3450_4300STDY7045799	37236	High-quality	High-quality	97.2	AAI-based (high-confidence)
P3499_4300STDY7045811	37236	High-quality	High-quality	97.2	AAI-based (high-confidence)
P3558_4300STDY7045829	37236	High-quality	High-quality	97.2	AAI-based (high-confidence)
P3164_4300STDY7045694	37057	High-quality	High-quality	97.13	AAI-based (medium-confidence)
P4543_Ab4653	49670	High-quality	High-quality	97.13	AAI-based (high-confidence)
P1546_ABAY13015	36736	High-quality	High-quality	97.09	AAI-based (medium-confidence)
P4026_Ab04-mff	76970	High-quality	High-quality	97.05	AAI-based (high-confidence)
P4139_AB117	36734	High-quality	High-quality	97	AAI-based (medium-confidence)
P4146_AB119	36734	High-quality	High-quality	97	AAI-based (medium-confidence)
P4163_AB133	36734	High-quality	High-quality	97	AAI-based (medium-confidence)
P4179_AB143	36734	High-quality	High-quality	97	AAI-based (medium-confidence)
P4200_AB159	36734	High-quality	High-quality	97	AAI-based (medium-confidence)
P3841_6507	49812	High-quality	High-quality	96.83	AAI-based (high-confidence)
P2885_15A34	36610	High-quality	High-quality	96.76	AAI-based (medium-confidence)
P4708_ABAY09011	36610	High-quality	High-quality	96.76	AAI-based (medium-confidence)
JANBNV010000003.1	34298	High-quality	High-quality	96.75	AAI-based (high-confidence)
P2947_2011LNAB2	40719	High-quality	High-quality	96.72	AAI-based (high-confidence)
P4980_ACN21	50098	High-quality	High-quality	96.71	AAI-based (high-confidence)
P3112_42R3	49863	High-quality	High-quality	96.65	AAI-based (high-confidence)
P4585_AB5075-UW	34238	High-quality	High-quality	96.63	AAI-based (medium-confidence)
P5146_ANC4097	34238	High-quality	High-quality	96.63	AAI-based (medium-confidence)
P3939_A186	43401	High-quality	High-quality	96.62	AAI-based (medium-confidence)
P3380_4300STDY7045780	36380	High-quality	High-quality	96.55	AAI-based (medium-confidence)
P2984_2015ZJAB1	81774	High-quality	High-quality	96.51	AAI-based (high-confidence)
P180_2015ZJAB7	36528	High-quality	High-quality	96.46	AAI-based (medium-confidence)
P186_2015ZJAB8	36524	High-quality	High-quality	96.45	AAI-based (medium-confidence)
P2280_s270	41066	High-quality	High-quality	96.44	AAI-based (high-confidence)
P4458_AB3927	40541	High-quality	High-quality	96.34	AAI-based (high-confidence)
P3930_9201	115652	High-quality	High-quality	96.24	AAI-based (high-confidence)
P131_2011ZJAB1	36424	High-quality	High-quality	96.18	AAI-based (medium-confidence)
JANBNS010000001.1	49372	High-quality	High-quality	96.17	AAI-based (medium-confidence)
P4989_AF-401	36581	High-quality	High-quality	96.09	AAI-based (medium-confidence)
P2024_NIPH329	103924	High-quality	High-quality	96.07	AAI-based (medium-confidence)
P2131_RCS2	58619	High-quality	High-quality	96.01	AAI-based (high-confidence)
P2879_13	49230	High-quality	High-quality	96	AAI-based (high-confidence)
P3898_7804	111322	High-quality	High-quality	96	AAI-based (high-confidence)
JANBND010000013.1	101312	High-quality	High-quality	95.96	AAI-based (medium-confidence)
P3787_440	36150	High-quality	High-quality	95.9	AAI-based (medium-confidence)
P3892_71	36150	High-quality	High-quality	95.9	AAI-based (medium-confidence)
P4590_AB5197	36150	High-quality	High-quality	95.9	AAI-based (medium-confidence)
P3532_4300STDY7045819	48395	High-quality	High-quality	95.89	AAI-based (high-confidence)
P2955_2011ZJAB2	36298	High-quality	High-quality	95.85	AAI-based (medium-confidence)
P4096_AB112	36298	High-quality	High-quality	95.85	AAI-based (medium-confidence)
P4164_AB134	36298	High-quality	High-quality	95.85	AAI-based (medium-confidence)
P4208_AB162	36298	High-quality	High-quality	95.85	AAI-based (medium-confidence)
P4235_AB172	36298	High-quality	High-quality	95.85	AAI-based (medium-confidence)
P4598_AB52	36298	High-quality	High-quality	95.85	AAI-based (medium-confidence)
P4599_AB54	36298	High-quality	High-quality	95.85	AAI-based (medium-confidence)
P4629_AB73	36298	High-quality	High-quality	95.85	AAI-based (medium-confidence)
P4631_AB74	36298	High-quality	High-quality	95.85	AAI-based (medium-confidence)
P4632_AB75	36298	High-quality	High-quality	95.85	AAI-based (medium-confidence)
P4640_AB79	36298	High-quality	High-quality	95.85	AAI-based (medium-confidence)
P4642_AB81	36298	High-quality	High-quality	95.85	AAI-based (medium-confidence)
P4650_AB88	36298	High-quality	High-quality	95.85	AAI-based (medium-confidence)
P4653_AB89	36298	High-quality	High-quality	95.85	AAI-based (medium-confidence)
P4660_AB91	36298	High-quality	High-quality	95.85	AAI-based (medium-confidence)
P4667_AB96	36298	High-quality	High-quality	95.85	AAI-based (medium-confidence)
P4669_AB99	36298	High-quality	High-quality	95.85	AAI-based (medium-confidence)
P3243_4300STDY7045726	49593	High-quality	High-quality	95.83	AAI-based (high-confidence)
P2344_ST-2	104930	High-quality	High-quality	95.72	AAI-based (high-confidence)
P4797_ABAY13003	36249	High-quality	High-quality	95.7	AAI-based (medium-confidence)
P4802_ABAY13004	36249	High-quality	High-quality	95.7	AAI-based (medium-confidence)
P4810_ABAY13007	36249	High-quality	High-quality	95.7	AAI-based (medium-confidence)
P4821_ABAY13013	36249	High-quality	High-quality	95.7	AAI-based (medium-confidence)
P4832_ABAY13018	36249	High-quality	High-quality	95.7	AAI-based (medium-confidence)
P4837_ABAY13019	36249	High-quality	High-quality	95.7	AAI-based (medium-confidence)
P4840_ABAY14001	36249	High-quality	High-quality	95.7	AAI-based (medium-confidence)
P4845_ABAY14003	36249	High-quality	High-quality	95.7	AAI-based (medium-confidence)
P4851_ABAY14005	36249	High-quality	High-quality	95.7	AAI-based (medium-confidence)
P4868_ABAY14014	36249	High-quality	High-quality	95.7	AAI-based (medium-confidence)
P4875_ABAY15002	36249	High-quality	High-quality	95.7	AAI-based (medium-confidence)
P4879_ABAY15004	36249	High-quality	High-quality	95.7	AAI-based (medium-confidence)
P4883_ABAY15005	36249	High-quality	High-quality	95.7	AAI-based (medium-confidence)
P4888_ABAY15007	36249	High-quality	High-quality	95.7	AAI-based (medium-confidence)
P4891_ABAY15008	36249	High-quality	High-quality	95.7	AAI-based (medium-confidence)
P4902_ABAY15011	36249	High-quality	High-quality	95.7	AAI-based (medium-confidence)
P4301_AB21	48269	High-quality	High-quality	95.66	AAI-based (high-confidence)
JANBMY010000001.1	43899	High-quality	High-quality	95.66	AAI-based (high-confidence)
P20_15	34060	High-quality	High-quality	95.59	AAI-based (medium-confidence)
P3817_5457	49236	High-quality	High-quality	95.55	AAI-based (high-confidence)
P4986_AF-401	108789	High-quality	High-quality	95.47	AAI-based (high-confidence)
P3366_4300STDY7045769	48169	High-quality	High-quality	95.43	AAI-based (high-confidence)
P2384_UBA2489	44996	High-quality	High-quality	95.4	AAI-based (medium-confidence)
P3816_5457	48915	High-quality	High-quality	95.32	AAI-based (high-confidence)
P3917_810CP	48899	High-quality	High-quality	95.32	AAI-based (high-confidence)
JANBMZ010000002.1	36458	High-quality	High-quality	95.31	AAI-based (medium-confidence)
JANBNJ010000002.1	36506	High-quality	High-quality	95.29	AAI-based (high-confidence)
P3825_6013113	36321	High-quality	High-quality	95.27	AAI-based (medium-confidence)
P3828_6013150	36321	High-quality	High-quality	95.27	AAI-based (medium-confidence)
P5147_ANC4097	143029	High-quality	High-quality	95.21	HMM-based (lower-bound)
P3996_AB030	199598	High-quality	High-quality	95.17	HMM-based (lower-bound)
P2023_NIPH329	42231	High-quality	High-quality	95.12	AAI-based (high-confidence)
P4401_Ab33333	110991	High-quality	High-quality	95.1	AAI-based (high-confidence)
P4587_AB5075-UW	142975	High-quality	High-quality	95.07	HMM-based (lower-bound)
P4990_AF-401	97510	High-quality	High-quality	95.04	AAI-based (high-confidence)
P3467_4300STDY7045804	30774	High-quality	High-quality	94.98	AAI-based (high-confidence)
P3851_6870155	48753	High-quality	High-quality	94.98	AAI-based (high-confidence)
P2954_2011TJAB1	34363	High-quality	High-quality	94.9	AAI-based (high-confidence)
JANBNK010000001.1	47757	High-quality	High-quality	94.9	AAI-based (high-confidence)
P3929_9201	48590	High-quality	High-quality	94.88	AAI-based (high-confidence)
P3811_5128	49356	High-quality	High-quality	94.86	AAI-based (high-confidence)
P4391_AB307-0294	110521	High-quality	High-quality	94.84	AAI-based (high-confidence)
P4988_AF-401	48558	High-quality	High-quality	94.81	AAI-based (high-confidence)
P3338_4300STDY7045759	131629	High-quality	High-quality	94.7	AAI-based (high-confidence)
P3227_4300STDY7045721	80928	High-quality	High-quality	94.66	AAI-based (high-confidence)
P3373_4300STDY7045777	80928	High-quality	High-quality	94.66	AAI-based (high-confidence)
P4021_AB048	106517	High-quality	High-quality	94.66	AAI-based (high-confidence)
P3998_AB031	44007	High-quality	High-quality	94.58	AAI-based (high-confidence)
P4592_AB5197	37660	High-quality	High-quality	94.4	AAI-based (medium-confidence)
P3224_4300STDY7045720	80180	High-quality	High-quality	94.39	AAI-based (high-confidence)
P2899_1656-2	48261	High-quality	High-quality	94.38	AAI-based (high-confidence)
P1833_IITR88	114372	High-quality	High-quality	94.37	AAI-based (medium-confidence)
P3251_4300STDY7045728	81613	High-quality	High-quality	94.27	AAI-based (high-confidence)
P4684_Aba	81613	High-quality	High-quality	94.27	AAI-based (high-confidence)
P4050_AB07	48869	High-quality	High-quality	94.17	AAI-based (high-confidence)
P2183_s216	110967	High-quality	High-quality	94.14	AAI-based (medium-confidence)
P3238_4300STDY7045724	48652	High-quality	High-quality	94.1	AAI-based (high-confidence)
P455_4300STDY7045830	34676	High-quality	High-quality	94.04	AAI-based (high-confidence)
P1823_IHIT17966	76026	High-quality	High-quality	94.03	AAI-based (medium-confidence)
P3309_4300STDY7045747	43280	High-quality	High-quality	93.98	AAI-based (high-confidence)
P3300_4300STDY7045743	87595	High-quality	High-quality	93.92	AAI-based (high-confidence)
P3838_6507	48255	High-quality	High-quality	93.91	AAI-based (high-confidence)
P2067_OCU	35928	High-quality	High-quality	93.86	AAI-based (high-confidence)
P2438_XH545	64384	High-quality	High-quality	93.81	AAI-based (medium-confidence)
P2580_XH703	64385	High-quality	High-quality	93.81	AAI-based (medium-confidence)
P4625_ab736	48861	High-quality	High-quality	93.79	AAI-based (high-confidence)
JANBNT010000001.1	47903	High-quality	High-quality	93.78	AAI-based (high-confidence)
P1782_HJ04	64358	High-quality	High-quality	93.77	AAI-based (medium-confidence)
P41_2005LNAB4	39441	High-quality	High-quality	93.69	AAI-based (high-confidence)
P1777_HJ03	64294	High-quality	High-quality	93.68	AAI-based (medium-confidence)
P2428_XH512	64293	High-quality	High-quality	93.68	AAI-based (medium-confidence)
P2492_XH647	64294	High-quality	High-quality	93.68	AAI-based (medium-confidence)
P2636_XH729	64298	High-quality	High-quality	93.68	AAI-based (medium-confidence)
P2640_XH730	64297	High-quality	High-quality	93.68	AAI-based (medium-confidence)
P4159_AB12	32259	High-quality	High-quality	93.64	AAI-based (high-confidence)
P1835_ISAB51	110967	High-quality	High-quality	93.59	AAI-based (medium-confidence)
P3985_AB030	83114	High-quality	High-quality	93.57	AAI-based (high-confidence)
P3993_AB030	98161	High-quality	High-quality	93.57	AAI-based (high-confidence)
P4827_ABAY13015	39375	High-quality	High-quality	93.56	AAI-based (high-confidence)
P2153_S17	48379	High-quality	High-quality	93.48	AAI-based (high-confidence)
P3369_4300STDY7045771	48104	High-quality	High-quality	93.35	AAI-based (high-confidence)
JX403940.1	45364	High-quality	High-quality	93.32	AAI-based (high-confidence)
JX403940	45364	High-quality	High-quality	93.32	AAI-based (high-confidence)
P3844_65	35981	High-quality	High-quality	93.2	AAI-based (medium-confidence)
JANBMY010000013.1	45733	High-quality	High-quality	93.2	AAI-based (high-confidence)
P4275_AB	53820	High-quality	High-quality	93.18	AAI-based (high-confidence)
P4280_AB	53811	High-quality	High-quality	93.16	AAI-based (high-confidence)
P2501_XH662	51666	High-quality	High-quality	93.12	AAI-based (high-confidence)
P3358_4300STDY7045767	32017	High-quality	High-quality	92.91	AAI-based (high-confidence)
P3324_4300STDY7045754	47418	High-quality	High-quality	92.78	AAI-based (high-confidence)
P4341_Ab243	86819	High-quality	High-quality	92.76	AAI-based (high-confidence)
P4683_Aba	47905	High-quality	High-quality	92.55	AAI-based (high-confidence)
P1759_FK	32791	High-quality	High-quality	92.54	AAI-based (medium-confidence)
JANBNI010000005.1	32715	High-quality	High-quality	92.54	AAI-based (medium-confidence)
P424_4300STDY7045807	47759	High-quality	High-quality	92.41	AAI-based (high-confidence)
P430_4300STDY7045810	47732	High-quality	High-quality	92.36	AAI-based (high-confidence)
P2635_XH729	104832	High-quality	High-quality	92.33	AAI-based (medium-confidence)
JAPWJR010000009.1	32729	High-quality	High-quality	92.32	AAI-based (high-confidence)
P2639_XH730	104409	High-quality	High-quality	92.28	AAI-based (medium-confidence)
P395_4300STDY7045785	47670	High-quality	High-quality	92.23	AAI-based (high-confidence)
P4040_AB067	39677	High-quality	High-quality	92.2	AAI-based (high-confidence)
P3200_4300STDY7045708	32665	High-quality	High-quality	92.14	AAI-based (medium-confidence)
P3541_4300STDY7045823	32665	High-quality	High-quality	92.14	AAI-based (medium-confidence)
P2329_SI	32637	High-quality	High-quality	92.11	AAI-based (medium-confidence)
JANBNI010000009.1	47042	High-quality	High-quality	92.09	AAI-based (high-confidence)
P3422_4300STDY7045790	34463	High-quality	High-quality	91.98	AAI-based (high-confidence)
P4972_ACICU	47729	High-quality	High-quality	91.98	AAI-based (high-confidence)
P3153_4300STDY7045691	76892	High-quality	High-quality	91.97	AAI-based (high-confidence)
P3941_A1	107692	High-quality	High-quality	91.87	AAI-based (high-confidence)
P3522_4300STDY7045817	85206	High-quality	High-quality	91.86	AAI-based (high-confidence)
P4042_AB067	46768	High-quality	High-quality	91.83	AAI-based (high-confidence)
P2021_NIPH201	114389	High-quality	High-quality	91.72	AAI-based (medium-confidence)
P2400_VB958	47143	High-quality	High-quality	91.71	AAI-based (high-confidence)
P3921_9102	219641	High-quality	High-quality	91.68	AAI-based (high-confidence)
P3594_4300STDY7045842	48616	High-quality	High-quality	91.63	AAI-based (high-confidence)
P3990_AB030	47053	High-quality	High-quality	91.59	AAI-based (high-confidence)
P16_15A831	110661	High-quality	High-quality	91.41	AAI-based (medium-confidence)
P2839_10042	47171	High-quality	High-quality	91.4	AAI-based (high-confidence)
P2919_2008S11-069	81519	High-quality	High-quality	91.33	AAI-based (high-confidence)
P3545_4300STDY7045824	38431	High-quality	High-quality	91.32	AAI-based (high-confidence)
P4927_AB-HZ-C95	109006	High-quality	High-quality	91.3	AAI-based (high-confidence)
P3381_4300STDY7045780	31898	High-quality	High-quality	91.17	AAI-based (medium-confidence)
P4545_Ab4653	108919	High-quality	High-quality	91.14	AAI-based (high-confidence)
P4697_ABAY09003	108919	High-quality	High-quality	91.14	AAI-based (high-confidence)
P4093_Ab11111	108941	High-quality	High-quality	91.12	AAI-based (high-confidence)
P4374_AB2828	46046	High-quality	High-quality	91.12	AAI-based (high-confidence)
P4421_AB3638	46046	High-quality	High-quality	91.12	AAI-based (high-confidence)
P4445_AB3806	46045	High-quality	High-quality	91.12	AAI-based (high-confidence)
P2838_10042	110067	High-quality	High-quality	91.11	AAI-based (high-confidence)
JANBNF010000006.1	45127	High-quality	High-quality	91.11	AAI-based (medium-confidence)
JAWIZH010000001.1	31233	High-quality	High-quality	90.99	AAI-based (high-confidence)
P3235_4300STDY7045723	5756	High-quality	High-quality	90.86	AAI-based (high-confidence)
P4210_AB	39072	High-quality	High-quality	90.8	AAI-based (high-confidence)
P2842_10324	37769	High-quality	High-quality	90.71	AAI-based (high-confidence)
P187_2015ZJAB8	110967	High-quality	High-quality	90.7	AAI-based (medium-confidence)
P1740_D15	110967	High-quality	High-quality	90.69	AAI-based (medium-confidence)
P2028_NIPH70	110258	High-quality	High-quality	90.69	AAI-based (medium-confidence)
P4015_AB046	46983	High-quality	High-quality	90.68	AAI-based (high-confidence)
P1266_Ab5038	63676	High-quality	High-quality	90.63	AAI-based (medium-confidence)
P351_4300STDY7045750	42233	High-quality	High-quality	90.55	AAI-based (medium-confidence)
P3909_7847	109459	High-quality	High-quality	90.53	AAI-based (high-confidence)
P3137_4300STDY7045685	45706	High-quality	High-quality	90.52	AAI-based (high-confidence)
P2306_S2	65921	High-quality	High-quality	90.51	AAI-based (high-confidence)
P4085_AB	32539	High-quality	High-quality	90.48	AAI-based (high-confidence)
P1758_FK	96306	High-quality	High-quality	90.45	AAI-based (high-confidence)
P3246_4300STDY7045727	38921	High-quality	High-quality	90.45	AAI-based (high-confidence)
P5145_ANC4097	172536	High-quality	High-quality	90.43	HMM-based (lower-bound)
JANBNE010000002.1	34333	High-quality	High-quality	90.35	AAI-based (medium-confidence)
P3565_4300STDY7045832	46715	High-quality	High-quality	90.3	AAI-based (high-confidence)
P3975_AB0057	171359	High-quality	High-quality	90.3	HMM-based (lower-bound)
P4626_ab736	46725	High-quality	High-quality	90.26	AAI-based (high-confidence)
P3537_4300STDY7045822	46716	High-quality	High-quality	90.25	AAI-based (high-confidence)
P3556_4300STDY7045828	46716	High-quality	High-quality	90.25	AAI-based (high-confidence)
P3574_4300STDY7045835	46716	High-quality	High-quality	90.25	AAI-based (high-confidence)
P2831_09A16CRGN0014	46716	High-quality	High-quality	90.24	AAI-based (high-confidence)
P2836_09A16CRGN003B	46716	High-quality	High-quality	90.24	AAI-based (high-confidence)
P2855_11A1213CRGN008	46716	High-quality	High-quality	90.24	AAI-based (high-confidence)
P2860_11A1213CRGN055	46716	High-quality	High-quality	90.24	AAI-based (high-confidence)
P2862_11A1213CRGN064	46716	High-quality	High-quality	90.24	AAI-based (high-confidence)
P2865_11A1314CRGN088	46716	High-quality	High-quality	90.24	AAI-based (high-confidence)
P2868_11A1314CRGN089	46716	High-quality	High-quality	90.24	AAI-based (high-confidence)
P2872_11A14CRGN003	46716	High-quality	High-quality	90.24	AAI-based (high-confidence)
P2887_15A34	46716	High-quality	High-quality	90.24	AAI-based (high-confidence)
P3159_4300STDY7045692	46715	High-quality	High-quality	90.24	AAI-based (high-confidence)
P3163_4300STDY7045693	46716	High-quality	High-quality	90.24	AAI-based (high-confidence)
P3174_4300STDY7045699	46716	High-quality	High-quality	90.24	AAI-based (high-confidence)
P3210_4300STDY7045711	46716	High-quality	High-quality	90.24	AAI-based (high-confidence)
P3213_4300STDY7045712	46716	High-quality	High-quality	90.24	AAI-based (high-confidence)
P3216_4300STDY7045713	46716	High-quality	High-quality	90.24	AAI-based (high-confidence)
P3272_4300STDY7045735	46716	High-quality	High-quality	90.24	AAI-based (high-confidence)
P3275_4300STDY7045736	46716	High-quality	High-quality	90.24	AAI-based (high-confidence)
P3311_4300STDY7045747	46716	High-quality	High-quality	90.24	AAI-based (high-confidence)
P3341_4300STDY7045760	46716	High-quality	High-quality	90.24	AAI-based (high-confidence)
P3378_4300STDY7045778	46716	High-quality	High-quality	90.24	AAI-based (high-confidence)
P3950_A320	46716	High-quality	High-quality	90.24	AAI-based (high-confidence)
P4203_AB15	46716	High-quality	High-quality	90.24	AAI-based (high-confidence)
P4274_Ab191	46716	High-quality	High-quality	90.24	AAI-based (high-confidence)
P4358_AB25	46716	High-quality	High-quality	90.24	AAI-based (high-confidence)
P4382_AB29	46716	High-quality	High-quality	90.24	AAI-based (high-confidence)
P4495_AB40	46716	High-quality	High-quality	90.24	AAI-based (high-confidence)
P4726_ABAY11001	46716	High-quality	High-quality	90.24	AAI-based (high-confidence)
P4737_ABAY11006	46716	High-quality	High-quality	90.24	AAI-based (high-confidence)
P4743_ABAY11008	46716	High-quality	High-quality	90.24	AAI-based (high-confidence)
P4746_ABAY11009	46716	High-quality	High-quality	90.24	AAI-based (high-confidence)
P4784_ABAY12018	46716	High-quality	High-quality	90.24	AAI-based (high-confidence)
P4785_ABAY12019	46716	High-quality	High-quality	90.24	AAI-based (high-confidence)
P4993_AF-673	46716	High-quality	High-quality	90.24	AAI-based (high-confidence)
P5013_AK	46716	High-quality	High-quality	90.24	AAI-based (high-confidence)
P5018_AK	46716	High-quality	High-quality	90.24	AAI-based (high-confidence)
P5022_AK	46716	High-quality	High-quality	90.24	AAI-based (high-confidence)
P5026_AK	46716	High-quality	High-quality	90.24	AAI-based (high-confidence)
P5150_AO	46716	High-quality	High-quality	90.24	AAI-based (high-confidence)
P5166_AO	46716	High-quality	High-quality	90.24	AAI-based (high-confidence)
P4408_AB34299	46714	High-quality	High-quality	90.23	AAI-based (high-confidence)
P2971_2015ZJAB14	53706	High-quality	High-quality	90.21	AAI-based (high-confidence)
P3014_2015ZJAB3	53706	High-quality	High-quality	90.21	AAI-based (high-confidence)
P3260_4300STDY7045730	46694	High-quality	High-quality	90.2	AAI-based (high-confidence)
P2997_2015ZJAB23	46684	High-quality	High-quality	90.14	AAI-based (high-confidence)
P4211_AB	46645	High-quality	High-quality	90.11	AAI-based (high-confidence)
P4544_Ab4653	46866	High-quality	High-quality	90.11	AAI-based (high-confidence)
P3363_4300STDY7045768	46639	High-quality	High-quality	90.1	AAI-based (high-confidence)
P3814_5457	79951	High-quality	High-quality	90.08	AAI-based (high-confidence)
P1707_ATCC17945	50505	High-quality	High-quality	90.01	AAI-based (high-confidence)
P3349_4300STDY7045763	32332	High-quality	High-quality	90	AAI-based (high-confidence)
P2405_XH386	112155	Medium-quality	Genome-fragment	89.92	AAI-based (medium-confidence)
P4019_AB048	100389	Medium-quality	Genome-fragment	89.62	HMM-based (lower-bound)
P414_4300STDY7045800	60739	Medium-quality	Genome-fragment	89.61	AAI-based (high-confidence)
P1725_CMC-CR-MDR-Ab66	110967	Medium-quality	Genome-fragment	89.6	AAI-based (medium-confidence)
P2320_SAMN04096369	110967	Medium-quality	Genome-fragment	89.6	AAI-based (medium-confidence)
P1852_J9	145071	Medium-quality	Genome-fragment	89.57	AAI-based (high-confidence)
JANBNJ010000024.1	45937	Medium-quality	Genome-fragment	89.53	AAI-based (high-confidence)
P4030_AB053	99554	Medium-quality	Genome-fragment	89.53	HMM-based (lower-bound)
P4018_AB047	46473	Medium-quality	Genome-fragment	89.52	AAI-based (high-confidence)
P142_2011ZJAB3	30819	Medium-quality	Genome-fragment	89.46	AAI-based (high-confidence)
P1724_CMC-CR-MDR-Ab4	110968	Medium-quality	Genome-fragment	89.46	AAI-based (medium-confidence)
P3607_4300STDY7045844	46389	Medium-quality	Genome-fragment	89.42	AAI-based (high-confidence)
P4904_ABCR01	75689	Medium-quality	Genome-fragment	89.34	AAI-based (high-confidence)
P1419_Ab9	49979	Medium-quality	Genome-fragment	89.23	AAI-based (high-confidence)
P5104_AMA41	30734	Medium-quality	Genome-fragment	89.22	AAI-based (high-confidence)
P5042_AMA17	30722	Medium-quality	Genome-fragment	89.18	AAI-based (high-confidence)
P1055_Ab243	48898	Medium-quality	Genome-fragment	89.11	AAI-based (high-confidence)
P3928_9201	45654	Medium-quality	Genome-fragment	89.03	AAI-based (high-confidence)
P3106_3207	45655	Medium-quality	Genome-fragment	89.01	AAI-based (high-confidence)
P3904_7835	45655	Medium-quality	Genome-fragment	89.01	AAI-based (high-confidence)
P4422_AB	32513	Medium-quality	Genome-fragment	88.92	AAI-based (medium-confidence)
P4006_AB042	80351	Medium-quality	Genome-fragment	88.91	AAI-based (high-confidence)
P4011_AB043	80351	Medium-quality	Genome-fragment	88.91	AAI-based (high-confidence)
P107_2011LNAB2	49985	Medium-quality	Genome-fragment	88.89	AAI-based (high-confidence)
P2888_15A5	86488	Medium-quality	Genome-fragment	88.88	AAI-based (high-confidence)
P3470_4300STDY7045804	9856	Medium-quality	Genome-fragment	88.87	AAI-based (high-confidence)
P2521_XH669	110946	Medium-quality	Genome-fragment	88.86	AAI-based (medium-confidence)
P4946_AbMDR-GLH5	46830	Medium-quality	Genome-fragment	88.78	AAI-based (high-confidence)
P4947_AbMDR-GLH6	46830	Medium-quality	Genome-fragment	88.78	AAI-based (high-confidence)
P2020_NIPH1362	66201	Medium-quality	Genome-fragment	88.77	AAI-based (high-confidence)
P3789_440	31437	Medium-quality	Genome-fragment	88.72	AAI-based (medium-confidence)
P3849_6772166	31436	Medium-quality	Genome-fragment	88.72	AAI-based (medium-confidence)
P3853_6870155	31436	Medium-quality	Genome-fragment	88.72	AAI-based (medium-confidence)
P3894_71	31437	Medium-quality	Genome-fragment	88.72	AAI-based (medium-confidence)
P3966_A85	31436	Medium-quality	Genome-fragment	88.72	AAI-based (medium-confidence)
P4315_AB	31436	Medium-quality	Genome-fragment	88.72	AAI-based (medium-confidence)
P3964_A83	31433	Medium-quality	Genome-fragment	88.71	AAI-based (medium-confidence)
P3970_A92	31433	Medium-quality	Genome-fragment	88.71	AAI-based (medium-confidence)
P322_4300STDY7045732	38846	Medium-quality	Genome-fragment	88.59	AAI-based (high-confidence)
P4648_Ab87	45862	Medium-quality	Genome-fragment	88.59	AAI-based (high-confidence)
P3549_4300STDY7045827	44770	Medium-quality	Genome-fragment	88.55	AAI-based (high-confidence)
P2098_R13	96993	Medium-quality	Genome-fragment	88.48	AAI-based (high-confidence)
JANBMW010000009.1	93406	Medium-quality	Genome-fragment	88.46	AAI-based (medium-confidence)
P4627_ab736	111385	Medium-quality	Genome-fragment	88.46	AAI-based (high-confidence)
P1268_Ab50	50050	Medium-quality	Genome-fragment	88.43	AAI-based (high-confidence)
P3960_A52	92957	Medium-quality	Genome-fragment	88.43	AAI-based (high-confidence)
P3658_4300STDY7045856	117562	Medium-quality	Genome-fragment	88.42	HMM-based (lower-bound)
P1975_MCR10126	63389	Medium-quality	Genome-fragment	88.36	AAI-based (medium-confidence)
P4143_Ab118	31434	Medium-quality	Genome-fragment	88.36	AAI-based (medium-confidence)
P2910_2004ZJAB5	95882	Medium-quality	Genome-fragment	88.17	HMM-based (lower-bound)
P4859_ABAY14008	45071	Medium-quality	Genome-fragment	88.17	AAI-based (medium-confidence)
P2912_2004ZJAB6	95858	Medium-quality	Genome-fragment	88.16	HMM-based (lower-bound)
P3617_4300STDY7045847	44459	Medium-quality	Genome-fragment	88.16	AAI-based (high-confidence)
P1166_AB38	52503	Medium-quality	Genome-fragment	87.99	AAI-based (high-confidence)
P1107_AB31	52153	Medium-quality	Genome-fragment	87.92	AAI-based (high-confidence)
P1729_CU060707	60339	Medium-quality	Genome-fragment	87.91	AAI-based (medium-confidence)
P4920_AB-HKU3-08	60280	Medium-quality	Genome-fragment	87.83	AAI-based (medium-confidence)
P1260_Ab5013	61693	Medium-quality	Genome-fragment	87.81	AAI-based (medium-confidence)
P3411_4300STDY7045786	36952	Medium-quality	Genome-fragment	87.8	AAI-based (high-confidence)
P1590_AB-HZ-S91	30238	Medium-quality	Genome-fragment	87.77	AAI-based (high-confidence)
P1587_AB-HZ-S90	30218	Medium-quality	Genome-fragment	87.72	AAI-based (high-confidence)
P1624_AbMDR-GLH7	62592	Medium-quality	Genome-fragment	87.71	AAI-based (high-confidence)
P2070_OCU	36905	Medium-quality	Genome-fragment	87.69	AAI-based (high-confidence)
P3022_208211	45343	Medium-quality	Genome-fragment	87.59	AAI-based (high-confidence)
P3027_208213	45343	Medium-quality	Genome-fragment	87.59	AAI-based (high-confidence)
P3032_20821	45343	Medium-quality	Genome-fragment	87.59	AAI-based (high-confidence)
P3034_20822	45343	Medium-quality	Genome-fragment	87.59	AAI-based (high-confidence)
P3036_20823	45343	Medium-quality	Genome-fragment	87.59	AAI-based (high-confidence)
P3038_20824	45343	Medium-quality	Genome-fragment	87.59	AAI-based (high-confidence)
P3040_20825	45343	Medium-quality	Genome-fragment	87.59	AAI-based (high-confidence)
P3042_20826	45343	Medium-quality	Genome-fragment	87.59	AAI-based (high-confidence)
P3044_20827	45343	Medium-quality	Genome-fragment	87.59	AAI-based (high-confidence)
P3046_20828	45343	Medium-quality	Genome-fragment	87.59	AAI-based (high-confidence)
P4094_AB111	45343	Medium-quality	Genome-fragment	87.59	AAI-based (high-confidence)
P4097_AB113	45343	Medium-quality	Genome-fragment	87.59	AAI-based (high-confidence)
P4135_AB116	45343	Medium-quality	Genome-fragment	87.59	AAI-based (high-confidence)
P4213_AB166	45343	Medium-quality	Genome-fragment	87.59	AAI-based (high-confidence)
P4240_AB175	45343	Medium-quality	Genome-fragment	87.59	AAI-based (high-confidence)
P4242_AB176	45343	Medium-quality	Genome-fragment	87.59	AAI-based (high-confidence)
P4261_AB186	45343	Medium-quality	Genome-fragment	87.59	AAI-based (high-confidence)
P4601_Ab55	45343	Medium-quality	Genome-fragment	87.59	AAI-based (high-confidence)
P4619_Ab67	45343	Medium-quality	Genome-fragment	87.59	AAI-based (high-confidence)
P4621_Ab68	45343	Medium-quality	Genome-fragment	87.59	AAI-based (high-confidence)
P4623_Ab70	45343	Medium-quality	Genome-fragment	87.59	AAI-based (high-confidence)
P4649_Ab88	45343	Medium-quality	Genome-fragment	87.59	AAI-based (high-confidence)
P4656_Ab8	45343	Medium-quality	Genome-fragment	87.59	AAI-based (high-confidence)
P3117_4300STDY7045678	44988	Medium-quality	Genome-fragment	87.58	AAI-based (high-confidence)
P3121_4300STDY7045680	44988	Medium-quality	Genome-fragment	87.58	AAI-based (high-confidence)
P3141_4300STDY7045686	44988	Medium-quality	Genome-fragment	87.58	AAI-based (high-confidence)
P2880_13	31197	Medium-quality	Genome-fragment	87.56	AAI-based (medium-confidence)
P2276_s269	110967	Medium-quality	Genome-fragment	87.54	AAI-based (medium-confidence)
P468_4300STDY7045848	104467	Medium-quality	Genome-fragment	87.51	AAI-based (medium-confidence)
P2191_s221	110967	Medium-quality	Genome-fragment	87.45	AAI-based (medium-confidence)
JANBNE010000007.1	31214	Medium-quality	Genome-fragment	87.43	AAI-based (medium-confidence)
P2057_O2-4	59982	Medium-quality	Genome-fragment	87.39	AAI-based (medium-confidence)
JAWIZH010000001.1	45420	Medium-quality	Genome-fragment	87.29	AAI-based (high-confidence)
P3166_4300STDY7045694	42632	Medium-quality	Genome-fragment	87.29	AAI-based (high-confidence)
P2929_2011BJAB6	100669	Medium-quality	Genome-fragment	87.19	HMM-based (lower-bound)
P2951_2011SDAB2	100677	Medium-quality	Genome-fragment	87.19	HMM-based (lower-bound)
P2928_2011BJAB5	100626	Medium-quality	Genome-fragment	87.18	HMM-based (lower-bound)
P3016_2015ZJAB7	100626	Medium-quality	Genome-fragment	87.18	HMM-based (lower-bound)
P3017_2015ZJAB8	100626	Medium-quality	Genome-fragment	87.18	HMM-based (lower-bound)
P3322_4300STDY7045754	100626	Medium-quality	Genome-fragment	87.18	HMM-based (lower-bound)
P5081_AMA34	30020	Medium-quality	Genome-fragment	87.15	AAI-based (high-confidence)
JANBNS010000004.1	37492	Medium-quality	Genome-fragment	87.13	AAI-based (high-confidence)
P1757_FK	96306	Medium-quality	Genome-fragment	87.13	AAI-based (high-confidence)
P2898_1656-2	54896	Medium-quality	Genome-fragment	87.13	AAI-based (high-confidence)
P162_2015ZJAB16	30005	Medium-quality	Genome-fragment	87.1	AAI-based (high-confidence)
P2957_2011ZJAB4	36638	Medium-quality	Genome-fragment	87.05	AAI-based (high-confidence)
P159_2015ZJAB15	29982	Medium-quality	Genome-fragment	87.03	AAI-based (high-confidence)
P4674_aba	105345	Medium-quality	Genome-fragment	86.95	HMM-based (lower-bound)
P4562_Ab4977	90283	Medium-quality	Genome-fragment	86.92	HMM-based (lower-bound)
P4923_AB-HKU3-10	44988	Medium-quality	Genome-fragment	86.9	AAI-based (high-confidence)
P4963_AC12	165611	Medium-quality	Genome-fragment	86.9	HMM-based (lower-bound)
P3239_4300STDY7045725	42632	Medium-quality	Genome-fragment	86.86	AAI-based (high-confidence)
P435_4300STDY7045817	44989	Medium-quality	Genome-fragment	86.86	AAI-based (high-confidence)
P4915_AbH12O-A2	89161	Medium-quality	Genome-fragment	86.73	AAI-based (high-confidence)
P1580_AB-HKU3-08	93859	Medium-quality	Genome-fragment	86.72	AAI-based (medium-confidence)
P3370_4300STDY7045775	74778	Medium-quality	Genome-fragment	86.69	HMM-based (lower-bound)
P4020_AB048	139951	Medium-quality	Genome-fragment	86.69	HMM-based (lower-bound)
P366_4300STDY7045762	103527	Medium-quality	Genome-fragment	86.66	HMM-based (lower-bound)
P443_4300STDY7045825	103532	Medium-quality	Genome-fragment	86.66	HMM-based (lower-bound)
P5116_AMA45	29849	Medium-quality	Genome-fragment	86.65	AAI-based (high-confidence)
P4536_Ab4568	89151	Medium-quality	Genome-fragment	86.62	HMM-based (lower-bound)
P182_2015ZJAB7	38800	Medium-quality	Genome-fragment	86.58	AAI-based (high-confidence)
P3999_AB031	83606	Medium-quality	Genome-fragment	86.58	AAI-based (high-confidence)
P188_2015ZJAB8	38796	Medium-quality	Genome-fragment	86.57	AAI-based (high-confidence)
P2645_XH733	110967	Medium-quality	Genome-fragment	86.57	AAI-based (medium-confidence)
P1339_AB79	38738	Medium-quality	Genome-fragment	86.53	AAI-based (high-confidence)
P1271_AB52	38736	Medium-quality	Genome-fragment	86.52	AAI-based (high-confidence)
P2475_XH608	38736	Medium-quality	Genome-fragment	86.52	AAI-based (high-confidence)
P2800_XH850	38736	Medium-quality	Genome-fragment	86.52	AAI-based (high-confidence)
P37_2005JSAB1	29806	Medium-quality	Genome-fragment	86.52	AAI-based (high-confidence)
P1312_AB73	38886	Medium-quality	Genome-fragment	86.48	AAI-based (high-confidence)
P1414_AB99	38816	Medium-quality	Genome-fragment	86.48	AAI-based (high-confidence)
P4507_AB41	94860	Medium-quality	Genome-fragment	86.45	HMM-based (lower-bound)
P5075_AMA33	78282	Medium-quality	Genome-fragment	86.39	AAI-based (high-confidence)
P2676_XH748	38510	Medium-quality	Genome-fragment	86.38	AAI-based (high-confidence)
P2924_2011BJAB2	96670	Medium-quality	Genome-fragment	86.38	HMM-based (lower-bound)
P381_4300STDY7045773	111776	Medium-quality	Genome-fragment	86.38	HMM-based (lower-bound)
P2598_XH709	38585	Medium-quality	Genome-fragment	86.37	AAI-based (high-confidence)
P5033_AMA14	78270	Medium-quality	Genome-fragment	86.36	AAI-based (high-confidence)
P5036_AMA16	78270	Medium-quality	Genome-fragment	86.36	AAI-based (high-confidence)
P5048_AMA19	78270	Medium-quality	Genome-fragment	86.36	AAI-based (high-confidence)
P5051_AMA24	78270	Medium-quality	Genome-fragment	86.36	AAI-based (high-confidence)
P5100_AMA40	78270	Medium-quality	Genome-fragment	86.36	AAI-based (high-confidence)
P5131_AMA6	78270	Medium-quality	Genome-fragment	86.36	AAI-based (high-confidence)
P1728_CU060707	110967	Medium-quality	Genome-fragment	86.29	AAI-based (medium-confidence)
P343_4300STDY7045746	105692	Medium-quality	Genome-fragment	86.23	HMM-based (lower-bound)
P3567_4300STDY7045833	124091	Medium-quality	Genome-fragment	86.22	HMM-based (lower-bound)
P2963_2015ZJAB11	100755	Medium-quality	Genome-fragment	86.2	HMM-based (lower-bound)
P2965_2015ZJAB12	100750	Medium-quality	Genome-fragment	86.2	HMM-based (lower-bound)
P2977_2015ZJAB17	100755	Medium-quality	Genome-fragment	86.2	HMM-based (lower-bound)
P2979_2015ZJAB18	100755	Medium-quality	Genome-fragment	86.2	HMM-based (lower-bound)
P2988_2015ZJAB20	100757	Medium-quality	Genome-fragment	86.2	HMM-based (lower-bound)
P3001_2015ZJAB24	100755	Medium-quality	Genome-fragment	86.2	HMM-based (lower-bound)
P3003_2015ZJAB25	100755	Medium-quality	Genome-fragment	86.2	HMM-based (lower-bound)
P3019_208210	100755	Medium-quality	Genome-fragment	86.2	HMM-based (lower-bound)
P3023_208211	100755	Medium-quality	Genome-fragment	86.2	HMM-based (lower-bound)
P3028_208213	100755	Medium-quality	Genome-fragment	86.2	HMM-based (lower-bound)
P3035_20822	100755	Medium-quality	Genome-fragment	86.2	HMM-based (lower-bound)
P3037_20823	100755	Medium-quality	Genome-fragment	86.2	HMM-based (lower-bound)
P3041_20825	100755	Medium-quality	Genome-fragment	86.2	HMM-based (lower-bound)
P3043_20826	100755	Medium-quality	Genome-fragment	86.2	HMM-based (lower-bound)
P3047_20828	100755	Medium-quality	Genome-fragment	86.2	HMM-based (lower-bound)
P3050_208510	100755	Medium-quality	Genome-fragment	86.2	HMM-based (lower-bound)
P3092_20943	100755	Medium-quality	Genome-fragment	86.2	HMM-based (lower-bound)
P3138_4300STDY7045685	100755	Medium-quality	Genome-fragment	86.2	HMM-based (lower-bound)
P3178_4300STDY7045701	100745	Medium-quality	Genome-fragment	86.2	HMM-based (lower-bound)
P3186_4300STDY7045705	100750	Medium-quality	Genome-fragment	86.2	HMM-based (lower-bound)
P3228_4300STDY7045721	100750	Medium-quality	Genome-fragment	86.2	HMM-based (lower-bound)
P3244_4300STDY7045726	100750	Medium-quality	Genome-fragment	86.2	HMM-based (lower-bound)
P3312_4300STDY7045748	100750	Medium-quality	Genome-fragment	86.2	HMM-based (lower-bound)
P3330_4300STDY7045756	100750	Medium-quality	Genome-fragment	86.2	HMM-based (lower-bound)
P3344_4300STDY7045761	100745	Medium-quality	Genome-fragment	86.2	HMM-based (lower-bound)
P3357_4300STDY7045767	100755	Medium-quality	Genome-fragment	86.2	HMM-based (lower-bound)
P3367_4300STDY7045769	100745	Medium-quality	Genome-fragment	86.2	HMM-based (lower-bound)
P3374_4300STDY7045777	100750	Medium-quality	Genome-fragment	86.2	HMM-based (lower-bound)
P3396_4300STDY7045783	100755	Medium-quality	Genome-fragment	86.2	HMM-based (lower-bound)
P3400_4300STDY7045784	100755	Medium-quality	Genome-fragment	86.2	HMM-based (lower-bound)
P3413_4300STDY7045787	100755	Medium-quality	Genome-fragment	86.2	HMM-based (lower-bound)
P3421_4300STDY7045790	100755	Medium-quality	Genome-fragment	86.2	HMM-based (lower-bound)
P3426_4300STDY7045791	100755	Medium-quality	Genome-fragment	86.2	HMM-based (lower-bound)
P3431_4300STDY7045792	100755	Medium-quality	Genome-fragment	86.2	HMM-based (lower-bound)
P3434_4300STDY7045793	100755	Medium-quality	Genome-fragment	86.2	HMM-based (lower-bound)
P3440_4300STDY7045794	100755	Medium-quality	Genome-fragment	86.2	HMM-based (lower-bound)
P3463_4300STDY7045803	100755	Medium-quality	Genome-fragment	86.2	HMM-based (lower-bound)
P3504_4300STDY7045812	100755	Medium-quality	Genome-fragment	86.2	HMM-based (lower-bound)
P3514_4300STDY7045815	100755	Medium-quality	Genome-fragment	86.2	HMM-based (lower-bound)
P3517_4300STDY7045816	100755	Medium-quality	Genome-fragment	86.2	HMM-based (lower-bound)
P3524_4300STDY7045817	100755	Medium-quality	Genome-fragment	86.2	HMM-based (lower-bound)
P3530_4300STDY7045819	100755	Medium-quality	Genome-fragment	86.2	HMM-based (lower-bound)
P3555_4300STDY7045828	100750	Medium-quality	Genome-fragment	86.2	HMM-based (lower-bound)
P3564_4300STDY7045832	100755	Medium-quality	Genome-fragment	86.2	HMM-based (lower-bound)
P3580_4300STDY7045839	100755	Medium-quality	Genome-fragment	86.2	HMM-based (lower-bound)
P3590_4300STDY7045841	100755	Medium-quality	Genome-fragment	86.2	HMM-based (lower-bound)
P3596_4300STDY7045842	100755	Medium-quality	Genome-fragment	86.2	HMM-based (lower-bound)
P3750_4300STDY7045899	100750	Medium-quality	Genome-fragment	86.2	HMM-based (lower-bound)
P3753_4300STDY7045900	100750	Medium-quality	Genome-fragment	86.2	HMM-based (lower-bound)
P3760_4300STDY7045902	100750	Medium-quality	Genome-fragment	86.2	HMM-based (lower-bound)
P3764_4300STDY7045903	100740	Medium-quality	Genome-fragment	86.2	HMM-based (lower-bound)
P3977_AB	100755	Medium-quality	Genome-fragment	86.2	HMM-based (lower-bound)
P3982_AB	100755	Medium-quality	Genome-fragment	86.2	HMM-based (lower-bound)
P4001_AB	100750	Medium-quality	Genome-fragment	86.2	HMM-based (lower-bound)
P4045_AB	100765	Medium-quality	Genome-fragment	86.2	HMM-based (lower-bound)
P4047_AB	100755	Medium-quality	Genome-fragment	86.2	HMM-based (lower-bound)
P4051_AB07	100750	Medium-quality	Genome-fragment	86.2	HMM-based (lower-bound)
P4075_AB100	100755	Medium-quality	Genome-fragment	86.2	HMM-based (lower-bound)
P4086_AB107	100755	Medium-quality	Genome-fragment	86.2	HMM-based (lower-bound)
P4095_AB111	100755	Medium-quality	Genome-fragment	86.2	HMM-based (lower-bound)
P4129_AB115	100755	Medium-quality	Genome-fragment	86.2	HMM-based (lower-bound)
P4138_AB117	100755	Medium-quality	Genome-fragment	86.2	HMM-based (lower-bound)
P4152_AB123	100755	Medium-quality	Genome-fragment	86.2	HMM-based (lower-bound)
P4153_AB	100750	Medium-quality	Genome-fragment	86.2	HMM-based (lower-bound)
P4166_AB135	100755	Medium-quality	Genome-fragment	86.2	HMM-based (lower-bound)
P4167_AB137	100755	Medium-quality	Genome-fragment	86.2	HMM-based (lower-bound)
P4174_AB	100765	Medium-quality	Genome-fragment	86.2	HMM-based (lower-bound)
P4176_AB142	100755	Medium-quality	Genome-fragment	86.2	HMM-based (lower-bound)
P4180_AB	100755	Medium-quality	Genome-fragment	86.2	HMM-based (lower-bound)
P4182_AB	100766	Medium-quality	Genome-fragment	86.2	HMM-based (lower-bound)
P4191_AB	100766	Medium-quality	Genome-fragment	86.2	HMM-based (lower-bound)
P4204_AB160	100755	Medium-quality	Genome-fragment	86.2	HMM-based (lower-bound)
P4214_AB166	100755	Medium-quality	Genome-fragment	86.2	HMM-based (lower-bound)
P4224_Ab16	100755	Medium-quality	Genome-fragment	86.2	HMM-based (lower-bound)
P4249_AB17	100760	Medium-quality	Genome-fragment	86.2	HMM-based (lower-bound)
P4253_AB182	100755	Medium-quality	Genome-fragment	86.2	HMM-based (lower-bound)
P4267_Ab189	100755	Medium-quality	Genome-fragment	86.2	HMM-based (lower-bound)
P4268_AB18	100755	Medium-quality	Genome-fragment	86.2	HMM-based (lower-bound)
P4271_Ab190	100755	Medium-quality	Genome-fragment	86.2	HMM-based (lower-bound)
P4277_AB	100765	Medium-quality	Genome-fragment	86.2	HMM-based (lower-bound)
P4284_AB19	100755	Medium-quality	Genome-fragment	86.2	HMM-based (lower-bound)
P4291_AB	100765	Medium-quality	Genome-fragment	86.2	HMM-based (lower-bound)
P4295_AB20	100755	Medium-quality	Genome-fragment	86.2	HMM-based (lower-bound)
P4300_AB21	100755	Medium-quality	Genome-fragment	86.2	HMM-based (lower-bound)
P4310_AB22	100760	Medium-quality	Genome-fragment	86.2	HMM-based (lower-bound)
P4331_Ab23	100755	Medium-quality	Genome-fragment	86.2	HMM-based (lower-bound)
P4348_AB24	100755	Medium-quality	Genome-fragment	86.2	HMM-based (lower-bound)
P4368_AB26	100755	Medium-quality	Genome-fragment	86.2	HMM-based (lower-bound)
P4373_AB27	100755	Medium-quality	Genome-fragment	86.2	HMM-based (lower-bound)
P4379_AB28	100760	Medium-quality	Genome-fragment	86.2	HMM-based (lower-bound)
P4399_AB	100765	Medium-quality	Genome-fragment	86.2	HMM-based (lower-bound)
P4411_Ab34	100755	Medium-quality	Genome-fragment	86.2	HMM-based (lower-bound)
P4412_AB34	100755	Medium-quality	Genome-fragment	86.2	HMM-based (lower-bound)
P4430_AB	100766	Medium-quality	Genome-fragment	86.2	HMM-based (lower-bound)
P4451_AB38	100760	Medium-quality	Genome-fragment	86.2	HMM-based (lower-bound)
P4468_AB39	100760	Medium-quality	Genome-fragment	86.2	HMM-based (lower-bound)
P4472_AB3	100755	Medium-quality	Genome-fragment	86.2	HMM-based (lower-bound)
P4492_Ab40	100755	Medium-quality	Genome-fragment	86.2	HMM-based (lower-bound)
P4511_AB42	100755	Medium-quality	Genome-fragment	86.2	HMM-based (lower-bound)
P4567_Ab49	100755	Medium-quality	Genome-fragment	86.2	HMM-based (lower-bound)
P4589_Ab50	100755	Medium-quality	Genome-fragment	86.2	HMM-based (lower-bound)
P4620_Ab67	100755	Medium-quality	Genome-fragment	86.2	HMM-based (lower-bound)
P4643_Ab81	100755	Medium-quality	Genome-fragment	86.2	HMM-based (lower-bound)
P4645_Ab83	100755	Medium-quality	Genome-fragment	86.2	HMM-based (lower-bound)
P4647_Ab87	100755	Medium-quality	Genome-fragment	86.2	HMM-based (lower-bound)
P4663_Ab92	100755	Medium-quality	Genome-fragment	86.2	HMM-based (lower-bound)
P4668_Ab96	100755	Medium-quality	Genome-fragment	86.2	HMM-based (lower-bound)
P4671_Ab9	100755	Medium-quality	Genome-fragment	86.2	HMM-based (lower-bound)
P4672_AB9	100755	Medium-quality	Genome-fragment	86.2	HMM-based (lower-bound)
P4932_AB-HZ-S89	100750	Medium-quality	Genome-fragment	86.2	HMM-based (lower-bound)
P4937_AB-HZ-S92	100755	Medium-quality	Genome-fragment	86.2	HMM-based (lower-bound)
P4939_AB-HZ-S93	100755	Medium-quality	Genome-fragment	86.2	HMM-based (lower-bound)
P4944_AB-HZ-S96	100755	Medium-quality	Genome-fragment	86.2	HMM-based (lower-bound)
P4971_AC30	100755	Medium-quality	Genome-fragment	86.2	HMM-based (lower-bound)
P4994_AK	100740	Medium-quality	Genome-fragment	86.2	HMM-based (lower-bound)
P4997_AK	100740	Medium-quality	Genome-fragment	86.2	HMM-based (lower-bound)
P5000_AK	100740	Medium-quality	Genome-fragment	86.2	HMM-based (lower-bound)
P5003_AK	100740	Medium-quality	Genome-fragment	86.2	HMM-based (lower-bound)
P5009_AK	100740	Medium-quality	Genome-fragment	86.2	HMM-based (lower-bound)
P5012_AK	100740	Medium-quality	Genome-fragment	86.2	HMM-based (lower-bound)
P5014_AK	100740	Medium-quality	Genome-fragment	86.2	HMM-based (lower-bound)
P5017_AK	100740	Medium-quality	Genome-fragment	86.2	HMM-based (lower-bound)
P5021_AK	100740	Medium-quality	Genome-fragment	86.2	HMM-based (lower-bound)
P5023_AK	100740	Medium-quality	Genome-fragment	86.2	HMM-based (lower-bound)
P5149_AO	100740	Medium-quality	Genome-fragment	86.2	HMM-based (lower-bound)
P5151_AO	100755	Medium-quality	Genome-fragment	86.2	HMM-based (lower-bound)
P5156_AO	100740	Medium-quality	Genome-fragment	86.2	HMM-based (lower-bound)
P5159_AO	100740	Medium-quality	Genome-fragment	86.2	HMM-based (lower-bound)
P5162_AO	100760	Medium-quality	Genome-fragment	86.2	HMM-based (lower-bound)
P5165_AO	100740	Medium-quality	Genome-fragment	86.2	HMM-based (lower-bound)
P5167_AO	100740	Medium-quality	Genome-fragment	86.2	HMM-based (lower-bound)
P5170_AO	100740	Medium-quality	Genome-fragment	86.2	HMM-based (lower-bound)
P3089_2093	100701	Medium-quality	Genome-fragment	86.19	HMM-based (lower-bound)
P2555_XH686	48428	Medium-quality	Genome-fragment	86.18	AAI-based (high-confidence)
P1513_ABAY12014	94477	Medium-quality	Genome-fragment	86.1	AAI-based (medium-confidence)
P1517_ABAY12015	94477	Medium-quality	Genome-fragment	86.1	AAI-based (medium-confidence)
P1521_ABAY12016	94477	Medium-quality	Genome-fragment	86.1	AAI-based (medium-confidence)
P1535_ABAY13005	94477	Medium-quality	Genome-fragment	86.1	AAI-based (medium-confidence)
P2186_s218	110967	Medium-quality	Genome-fragment	85.99	AAI-based (medium-confidence)
P140_2011ZJAB3	110967	Medium-quality	Genome-fragment	85.98	AAI-based (medium-confidence)
P2830_09A16CRGN0014	94484	Medium-quality	Genome-fragment	85.94	HMM-based (lower-bound)
P2834_09A16CRGN003B	94484	Medium-quality	Genome-fragment	85.94	HMM-based (lower-bound)
P45_2011BJAB1	141897	Medium-quality	Genome-fragment	85.9	HMM-based (lower-bound)
P4014_AB043	98988	Medium-quality	Genome-fragment	85.88	AAI-based (medium-confidence)
JANBND010000003.1	31414	Medium-quality	Genome-fragment	85.87	AAI-based (medium-confidence)
P3114_4300STDY7045677	88172	Medium-quality	Genome-fragment	85.87	HMM-based (lower-bound)
P1413_AB99	58891	Medium-quality	Genome-fragment	85.81	AAI-based (medium-confidence)
P1351_AB81	58832	Medium-quality	Genome-fragment	85.72	AAI-based (medium-confidence)
P3958_A52	101024	Medium-quality	Genome-fragment	85.66	AAI-based (medium-confidence)
P4539_Ab4568	79187	Medium-quality	Genome-fragment	85.65	AAI-based (high-confidence)
P4563_Ab4977	79187	Medium-quality	Genome-fragment	85.65	AAI-based (high-confidence)
P4984_AF-401	43870	Medium-quality	Genome-fragment	85.64	AAI-based (high-confidence)
P4909_AbCrete	45174	Medium-quality	Genome-fragment	85.6	AAI-based (high-confidence)
P1404_AB96	58746	Medium-quality	Genome-fragment	85.59	AAI-based (medium-confidence)
P3837_6507	90097	Medium-quality	Genome-fragment	85.58	HMM-based (lower-bound)
P3024_208212	96755	Medium-quality	Genome-fragment	85.54	HMM-based (lower-bound)
P3029_208214	96755	Medium-quality	Genome-fragment	85.54	HMM-based (lower-bound)
P3033_20821	96755	Medium-quality	Genome-fragment	85.54	HMM-based (lower-bound)
P3039_20824	96755	Medium-quality	Genome-fragment	85.54	HMM-based (lower-bound)
P3045_20827	96755	Medium-quality	Genome-fragment	85.54	HMM-based (lower-bound)
P3048_20829	96755	Medium-quality	Genome-fragment	85.54	HMM-based (lower-bound)
P3125_4300STDY7045682	96750	Medium-quality	Genome-fragment	85.54	HMM-based (lower-bound)
P3133_4300STDY7045684	96750	Medium-quality	Genome-fragment	85.54	HMM-based (lower-bound)
P3149_4300STDY7045690	96750	Medium-quality	Genome-fragment	85.54	HMM-based (lower-bound)
P3165_4300STDY7045694	96745	Medium-quality	Genome-fragment	85.54	HMM-based (lower-bound)
P3240_4300STDY7045725	96750	Medium-quality	Genome-fragment	85.54	HMM-based (lower-bound)
P3271_4300STDY7045735	96745	Medium-quality	Genome-fragment	85.54	HMM-based (lower-bound)
P3293_4300STDY7045741	96750	Medium-quality	Genome-fragment	85.54	HMM-based (lower-bound)
P3296_4300STDY7045742	96765	Medium-quality	Genome-fragment	85.54	HMM-based (lower-bound)
P3310_4300STDY7045747	96750	Medium-quality	Genome-fragment	85.54	HMM-based (lower-bound)
P3316_4300STDY7045749	96750	Medium-quality	Genome-fragment	85.54	HMM-based (lower-bound)
P3333_4300STDY7045757	96782	Medium-quality	Genome-fragment	85.54	HMM-based (lower-bound)
P3362_4300STDY7045768	96765	Medium-quality	Genome-fragment	85.54	HMM-based (lower-bound)
P3387_4300STDY7045781	96755	Medium-quality	Genome-fragment	85.54	HMM-based (lower-bound)
P3471_4300STDY7045805	96755	Medium-quality	Genome-fragment	85.54	HMM-based (lower-bound)
P3573_4300STDY7045835	96750	Medium-quality	Genome-fragment	85.54	HMM-based (lower-bound)
P3575_4300STDY7045837	96755	Medium-quality	Genome-fragment	85.54	HMM-based (lower-bound)
P3720_4300STDY7045883	96750	Medium-quality	Genome-fragment	85.54	HMM-based (lower-bound)
P3756_4300STDY7045901	96740	Medium-quality	Genome-fragment	85.54	HMM-based (lower-bound)
P3768_4300STDY7045905	96750	Medium-quality	Genome-fragment	85.54	HMM-based (lower-bound)
P4181_AB145	96755	Medium-quality	Genome-fragment	85.54	HMM-based (lower-bound)
P4184_AB147	96755	Medium-quality	Genome-fragment	85.54	HMM-based (lower-bound)
P4202_AB15	96755	Medium-quality	Genome-fragment	85.54	HMM-based (lower-bound)
P4239_AB174	96755	Medium-quality	Genome-fragment	85.54	HMM-based (lower-bound)
P4264_AB186	96755	Medium-quality	Genome-fragment	85.54	HMM-based (lower-bound)
P4273_Ab191	96755	Medium-quality	Genome-fragment	85.54	HMM-based (lower-bound)
P4298_Ab21	96755	Medium-quality	Genome-fragment	85.54	HMM-based (lower-bound)
P4356_AB25	96755	Medium-quality	Genome-fragment	85.54	HMM-based (lower-bound)
P4381_AB29	96755	Medium-quality	Genome-fragment	85.54	HMM-based (lower-bound)
P4432_Ab36	96755	Medium-quality	Genome-fragment	85.54	HMM-based (lower-bound)
P4443_AB37	96755	Medium-quality	Genome-fragment	85.54	HMM-based (lower-bound)
P4450_Ab38	96755	Medium-quality	Genome-fragment	85.54	HMM-based (lower-bound)
P4618_Ab65	96755	Medium-quality	Genome-fragment	85.54	HMM-based (lower-bound)
P4633_Ab75	96755	Medium-quality	Genome-fragment	85.54	HMM-based (lower-bound)
P4644_Ab82	96755	Medium-quality	Genome-fragment	85.54	HMM-based (lower-bound)
P4654_Ab89	96755	Medium-quality	Genome-fragment	85.54	HMM-based (lower-bound)
P4661_Ab91	96755	Medium-quality	Genome-fragment	85.54	HMM-based (lower-bound)
P5006_AK	96740	Medium-quality	Genome-fragment	85.54	HMM-based (lower-bound)
P5019_AK	96740	Medium-quality	Genome-fragment	85.54	HMM-based (lower-bound)
P5025_AK	96740	Medium-quality	Genome-fragment	85.54	HMM-based (lower-bound)
P2290_s273	110967	Medium-quality	Genome-fragment	85.53	AAI-based (medium-confidence)
P1327_AB75	58664	Medium-quality	Genome-fragment	85.47	AAI-based (medium-confidence)
P2300_s276	29445	Medium-quality	Genome-fragment	85.47	AAI-based (high-confidence)
P2945_2011LNAB1	85061	Medium-quality	Genome-fragment	85.47	HMM-based (lower-bound)
P3972_AB	96146	Medium-quality	Genome-fragment	85.44	HMM-based (lower-bound)
P4186_AB	96146	Medium-quality	Genome-fragment	85.44	HMM-based (lower-bound)
P4031_AB053	139952	Medium-quality	Genome-fragment	85.41	HMM-based (lower-bound)
P1375_AB89	58610	Medium-quality	Genome-fragment	85.4	AAI-based (medium-confidence)
P3225_4300STDY7045720	146411	Medium-quality	Genome-fragment	85.4	HMM-based (lower-bound)
P384_4300STDY7045775	111260	Medium-quality	Genome-fragment	85.39	AAI-based (medium-confidence)
P2338_SPU7	89238	Medium-quality	Genome-fragment	85.3	HMM-based (lower-bound)
P3304_4300STDY7045745	44987	Medium-quality	Genome-fragment	85.3	AAI-based (high-confidence)
P2080_pet	60127	Medium-quality	Genome-fragment	85.28	AAI-based (medium-confidence)
P2896_1656-2	77310	Medium-quality	Genome-fragment	85.14	AAI-based (high-confidence)
P2996_2015ZJAB23	80198	Medium-quality	Genome-fragment	85.12	AAI-based (high-confidence)
P3325_4300STDY7045755	94054	Medium-quality	Genome-fragment	85.08	HMM-based (lower-bound)
P3673_4300STDY7045861	44041	Medium-quality	Genome-fragment	85.05	AAI-based (high-confidence)
P1577_AbCrete	58304	Medium-quality	Genome-fragment	84.95	AAI-based (medium-confidence)
P4551_AB4878	36554	Medium-quality	Genome-fragment	84.95	AAI-based (high-confidence)
P4555_AB4932	36554	Medium-quality	Genome-fragment	84.95	AAI-based (high-confidence)
P4560_AB4957	36554	Medium-quality	Genome-fragment	84.95	AAI-based (high-confidence)
P341_4300STDY7045745	91931	Medium-quality	Genome-fragment	84.93	AAI-based (medium-confidence)
P36_2005JSAB1	110967	Medium-quality	Genome-fragment	84.93	AAI-based (medium-confidence)
P4860_ABAY14008	93051	Medium-quality	Genome-fragment	84.88	HMM-based (lower-bound)
P3326_4300STDY7045755	43763	Medium-quality	Genome-fragment	84.85	AAI-based (high-confidence)
P1614_AbMDR-GLH4	91486	Medium-quality	Genome-fragment	84.83	AAI-based (high-confidence)
P4925_AB-HZ-C95	80198	Medium-quality	Genome-fragment	84.81	AAI-based (high-confidence)
P1653_AMA13	100566	Medium-quality	Genome-fragment	84.79	AAI-based (high-confidence)
P1677_AMA36	100563	Medium-quality	Genome-fragment	84.79	AAI-based (high-confidence)
P2960_2015ZJAB10	97479	Medium-quality	Genome-fragment	84.77	HMM-based (lower-bound)
P3155_4300STDY7045691	92572	Medium-quality	Genome-fragment	84.76	HMM-based (lower-bound)
P3248_4300STDY7045727	92572	Medium-quality	Genome-fragment	84.76	HMM-based (lower-bound)
P495_4300STDY7045862	137809	Medium-quality	Genome-fragment	84.75	HMM-based (lower-bound)
P2078_pet	59736	Medium-quality	Genome-fragment	84.72	AAI-based (medium-confidence)
P3237_4300STDY7045724	43571	Medium-quality	Genome-fragment	84.7	AAI-based (high-confidence)
P3601_4300STDY7045843	121542	Medium-quality	Genome-fragment	84.63	HMM-based (lower-bound)
P2859_11A1213CRGN055	87030	Medium-quality	Genome-fragment	84.59	HMM-based (lower-bound)
P2863_11A1213CRGN064	87030	Medium-quality	Genome-fragment	84.59	HMM-based (lower-bound)
P2864_11A1314CRGN088	87030	Medium-quality	Genome-fragment	84.59	HMM-based (lower-bound)
P2869_11A1314CRGN089	87030	Medium-quality	Genome-fragment	84.59	HMM-based (lower-bound)
P2870_11A14CRGN003	87030	Medium-quality	Genome-fragment	84.59	HMM-based (lower-bound)
P3820_5845	87030	Medium-quality	Genome-fragment	84.59	HMM-based (lower-bound)
P3910_7847	87030	Medium-quality	Genome-fragment	84.59	HMM-based (lower-bound)
P4991_AF-673	87030	Medium-quality	Genome-fragment	84.59	HMM-based (lower-bound)
P1582_AB-HKU3-08	58115	Medium-quality	Genome-fragment	84.53	AAI-based (high-confidence)
P478_4300STDY7045851	107742	Medium-quality	Genome-fragment	84.52	AAI-based (medium-confidence)
P2878_13	38533	Medium-quality	Genome-fragment	84.47	AAI-based (medium-confidence)
JANBNQ010000006.1	43215	Medium-quality	Genome-fragment	84.45	AAI-based (high-confidence)
P489_4300STDY7045857	107742	Medium-quality	Genome-fragment	84.44	AAI-based (medium-confidence)
P4950_ABNIH28	88953	Medium-quality	Genome-fragment	84.43	HMM-based (lower-bound)
P2857_11A1213CRGN008	136799	Medium-quality	Genome-fragment	84.3	HMM-based (lower-bound)
P310_4300STDY7045714	106957	Medium-quality	Genome-fragment	84.27	AAI-based (medium-confidence)
P2373_TUMA	47905	Medium-quality	Genome-fragment	84.2	AAI-based (high-confidence)
P266_237	28980	Medium-quality	Genome-fragment	84.11	AAI-based (high-confidence)
P3255_4300STDY7045729	90274	Medium-quality	Genome-fragment	84.06	HMM-based (lower-bound)
P4005_AB	90274	Medium-quality	Genome-fragment	84.06	HMM-based (lower-bound)
P4730_ABAY11004	44388	Medium-quality	Genome-fragment	84.06	AAI-based (high-confidence)
P3129_4300STDY7045683	136743	Medium-quality	Genome-fragment	84.03	HMM-based (lower-bound)
P3355_4300STDY7045766	35477	Medium-quality	Genome-fragment	83.96	AAI-based (medium-confidence)
P3393_4300STDY7045782	88204	Medium-quality	Genome-fragment	83.96	HMM-based (lower-bound)
P3402_4300STDY7045785	88204	Medium-quality	Genome-fragment	83.96	HMM-based (lower-bound)
P3481_4300STDY7045807	88204	Medium-quality	Genome-fragment	83.96	HMM-based (lower-bound)
P3490_4300STDY7045809	88204	Medium-quality	Genome-fragment	83.96	HMM-based (lower-bound)
P3494_4300STDY7045810	88204	Medium-quality	Genome-fragment	83.96	HMM-based (lower-bound)
P3550_4300STDY7045827	88204	Medium-quality	Genome-fragment	83.96	HMM-based (lower-bound)
P2837_10042	85001	Medium-quality	Genome-fragment	83.95	HMM-based (lower-bound)
P3172_4300STDY7045699	88194	Medium-quality	Genome-fragment	83.95	HMM-based (lower-bound)
P3339_4300STDY7045760	88194	Medium-quality	Genome-fragment	83.95	HMM-based (lower-bound)
P4170_AB13	88199	Medium-quality	Genome-fragment	83.95	HMM-based (lower-bound)
P3113_4300STDY7045677	41681	Medium-quality	Genome-fragment	83.92	AAI-based (high-confidence)
P3205_4300STDY7045710	41681	Medium-quality	Genome-fragment	83.92	AAI-based (high-confidence)
P3401_4300STDY7045784	42384	Medium-quality	Genome-fragment	83.92	AAI-based (high-confidence)
P3414_4300STDY7045787	42385	Medium-quality	Genome-fragment	83.92	AAI-based (high-confidence)
P453_4300STDY7045830	42388	Medium-quality	Genome-fragment	83.88	AAI-based (high-confidence)
P3925_9201	82650	Medium-quality	Genome-fragment	83.86	HMM-based (lower-bound)
P3907_7835	82530	Medium-quality	Genome-fragment	83.82	HMM-based (lower-bound)
P2875_11W359501	100166	Medium-quality	Genome-fragment	83.74	HMM-based (lower-bound)
P3502_4300STDY7045812	42284	Medium-quality	Genome-fragment	83.73	AAI-based (high-confidence)
P290_4300STDY7045689	92197	Medium-quality	Genome-fragment	83.65	HMM-based (lower-bound)
P3515_4300STDY7045815	42249	Medium-quality	Genome-fragment	83.65	AAI-based (high-confidence)
P3779_4300STDY7045908	88196	Medium-quality	Genome-fragment	83.55	HMM-based (lower-bound)
P3902_7804	84518	Medium-quality	Genome-fragment	83.54	HMM-based (lower-bound)
P3126_4300STDY7045682	43291	Medium-quality	Genome-fragment	83.52	AAI-based (high-confidence)
P3151_4300STDY7045690	43291	Medium-quality	Genome-fragment	83.52	AAI-based (high-confidence)
P3130_4300STDY7045683	43290	Medium-quality	Genome-fragment	83.51	AAI-based (high-confidence)
P3232_4300STDY7045722	43290	Medium-quality	Genome-fragment	83.51	AAI-based (high-confidence)
P2386_UBA3169	49806	Medium-quality	Genome-fragment	83.4	AAI-based (high-confidence)
P3107_3207	82530	Medium-quality	Genome-fragment	83.37	HMM-based (lower-bound)
P1706_ATCC17945	94168	Medium-quality	Genome-fragment	83.32	AAI-based (medium-confidence)
P3145_4300STDY7045688	86640	Medium-quality	Genome-fragment	83.31	HMM-based (lower-bound)
P3162_4300STDY7045693	86625	Medium-quality	Genome-fragment	83.31	HMM-based (lower-bound)
P3209_4300STDY7045711	86625	Medium-quality	Genome-fragment	83.31	HMM-based (lower-bound)
P3212_4300STDY7045712	86625	Medium-quality	Genome-fragment	83.31	HMM-based (lower-bound)
P3273_4300STDY7045736	86625	Medium-quality	Genome-fragment	83.31	HMM-based (lower-bound)
P2322_SH37	97727	Medium-quality	Genome-fragment	83.23	AAI-based (high-confidence)
P3649_4300STDY7045854	88240	Medium-quality	Genome-fragment	83.21	HMM-based (lower-bound)
P3949_A297	30400	Medium-quality	Genome-fragment	83.06	AAI-based (medium-confidence)
P3971_A92	30379	Medium-quality	Genome-fragment	83	AAI-based (medium-confidence)
P2337_SPU6	28585	Medium-quality	Genome-fragment	82.98	AAI-based (high-confidence)
P2911_2004ZJAB5	81982	Medium-quality	Genome-fragment	82.98	HMM-based (lower-bound)
P3784_4300STDY7045909	87706	Medium-quality	Genome-fragment	82.98	HMM-based (lower-bound)
P4893_ABAY15009	87684	Medium-quality	Genome-fragment	82.97	HMM-based (lower-bound)
P4896_ABAY15010	87684	Medium-quality	Genome-fragment	82.97	HMM-based (lower-bound)
P3343_4300STDY7045761	41891	Medium-quality	Genome-fragment	82.95	AAI-based (high-confidence)
P3605_4300STDY7045844	87514	Medium-quality	Genome-fragment	82.9	HMM-based (lower-bound)
P331_4300STDY7045739	43319	Medium-quality	Genome-fragment	82.89	AAI-based (high-confidence)
P4861_ABAY14009	87472	Medium-quality	Genome-fragment	82.88	HMM-based (lower-bound)
P3663_4300STDY7045858	87343	Medium-quality	Genome-fragment	82.83	HMM-based (lower-bound)
P3978_AB	87338	Medium-quality	Genome-fragment	82.83	HMM-based (lower-bound)
P4033_AB	87338	Medium-quality	Genome-fragment	82.83	HMM-based (lower-bound)
P4036_AB	87338	Medium-quality	Genome-fragment	82.83	HMM-based (lower-bound)
P4052_AB	87338	Medium-quality	Genome-fragment	82.83	HMM-based (lower-bound)
P4057_AB	87338	Medium-quality	Genome-fragment	82.83	HMM-based (lower-bound)
P4060_AB	87338	Medium-quality	Genome-fragment	82.83	HMM-based (lower-bound)
P4069_AB	87338	Medium-quality	Genome-fragment	82.83	HMM-based (lower-bound)
P4073_AB	87338	Medium-quality	Genome-fragment	82.83	HMM-based (lower-bound)
P4076_AB	87338	Medium-quality	Genome-fragment	82.83	HMM-based (lower-bound)
P4079_AB	87338	Medium-quality	Genome-fragment	82.83	HMM-based (lower-bound)
P4127_AB	87338	Medium-quality	Genome-fragment	82.83	HMM-based (lower-bound)
P4193_AB	87338	Medium-quality	Genome-fragment	82.83	HMM-based (lower-bound)
P4196_AB	87338	Medium-quality	Genome-fragment	82.83	HMM-based (lower-bound)
P4218_AB	87338	Medium-quality	Genome-fragment	82.83	HMM-based (lower-bound)
P4228_AB	87338	Medium-quality	Genome-fragment	82.83	HMM-based (lower-bound)
P4234_AB	87338	Medium-quality	Genome-fragment	82.83	HMM-based (lower-bound)
P4260_AB	87338	Medium-quality	Genome-fragment	82.83	HMM-based (lower-bound)
P4369_AB	87338	Medium-quality	Genome-fragment	82.83	HMM-based (lower-bound)
P4427_AB	87338	Medium-quality	Genome-fragment	82.83	HMM-based (lower-bound)
P4333_AB23	122728	Medium-quality	Genome-fragment	82.76	HMM-based (lower-bound)
P2990_2015ZJAB21	123353	Medium-quality	Genome-fragment	82.75	HMM-based (lower-bound)
P2992_2015ZJAB22	122754	Medium-quality	Genome-fragment	82.75	HMM-based (lower-bound)
P4084_AB106	122804	Medium-quality	Genome-fragment	82.75	HMM-based (lower-bound)
P4098_AB113	122819	Medium-quality	Genome-fragment	82.75	HMM-based (lower-bound)
P4145_AB119	122801	Medium-quality	Genome-fragment	82.75	HMM-based (lower-bound)
P4148_AB120	122782	Medium-quality	Genome-fragment	82.75	HMM-based (lower-bound)
P4155_AB127	122775	Medium-quality	Genome-fragment	82.75	HMM-based (lower-bound)
P4161_AB133	122813	Medium-quality	Genome-fragment	82.75	HMM-based (lower-bound)
P4177_AB143	122794	Medium-quality	Genome-fragment	82.75	HMM-based (lower-bound)
P4198_AB159	122779	Medium-quality	Genome-fragment	82.75	HMM-based (lower-bound)
P4201_Ab15	122795	Medium-quality	Genome-fragment	82.75	HMM-based (lower-bound)
P4243_AB176	122771	Medium-quality	Genome-fragment	82.75	HMM-based (lower-bound)
P4246_AB178	122754	Medium-quality	Genome-fragment	82.75	HMM-based (lower-bound)
P4248_AB179	122778	Medium-quality	Genome-fragment	82.75	HMM-based (lower-bound)
P4252_AB180	122772	Medium-quality	Genome-fragment	82.75	HMM-based (lower-bound)
P4406_Ab33	122787	Medium-quality	Genome-fragment	82.75	HMM-based (lower-bound)
P4420_Ab35	122776	Medium-quality	Genome-fragment	82.75	HMM-based (lower-bound)
P4504_Ab41	122772	Medium-quality	Genome-fragment	82.75	HMM-based (lower-bound)
P4595_Ab51	122798	Medium-quality	Genome-fragment	82.75	HMM-based (lower-bound)
P4602_Ab55	122788	Medium-quality	Genome-fragment	82.75	HMM-based (lower-bound)
P4608_Ab56	122801	Medium-quality	Genome-fragment	82.75	HMM-based (lower-bound)
P4615_Ab64	122807	Medium-quality	Genome-fragment	82.75	HMM-based (lower-bound)
P4622_Ab68	122788	Medium-quality	Genome-fragment	82.75	HMM-based (lower-bound)
P4624_Ab70	122782	Medium-quality	Genome-fragment	82.75	HMM-based (lower-bound)
P4646_Ab84	122768	Medium-quality	Genome-fragment	82.75	HMM-based (lower-bound)
P4651_Ab88	122798	Medium-quality	Genome-fragment	82.75	HMM-based (lower-bound)
P4658_Ab8	122791	Medium-quality	Genome-fragment	82.75	HMM-based (lower-bound)
P4670_Ab99	122796	Medium-quality	Genome-fragment	82.75	HMM-based (lower-bound)
P4854_ABAY14007	87140	Medium-quality	Genome-fragment	82.74	HMM-based (lower-bound)
P4314_AB	87109	Medium-quality	Genome-fragment	82.73	HMM-based (lower-bound)
P1169_AB	90168	Medium-quality	Genome-fragment	82.66	AAI-based (high-confidence)
P1175_AB	90168	Medium-quality	Genome-fragment	82.66	AAI-based (high-confidence)
P2312_S7	102890	Medium-quality	Genome-fragment	82.54	HMM-based (lower-bound)
P4841_ABAY14001	84640	Medium-quality	Genome-fragment	82.49	HMM-based (lower-bound)
P3826_6013113	88276	Medium-quality	Genome-fragment	82.46	HMM-based (lower-bound)
P1901_MBL	114068	Medium-quality	Genome-fragment	82.42	AAI-based (medium-confidence)
P4027_AB	86227	Medium-quality	Genome-fragment	82.36	HMM-based (lower-bound)
P4351_AB	86227	Medium-quality	Genome-fragment	82.36	HMM-based (lower-bound)
P4359_AB	86227	Medium-quality	Genome-fragment	82.36	HMM-based (lower-bound)
P4361_AB	86227	Medium-quality	Genome-fragment	82.36	HMM-based (lower-bound)
P141_2011ZJAB3	79982	Medium-quality	Genome-fragment	82.34	HMM-based (lower-bound)
P2073_P13	126961	Medium-quality	Genome-fragment	82.31	HMM-based (lower-bound)
P2914_2004ZJAB6	79858	Medium-quality	Genome-fragment	82.3	HMM-based (lower-bound)
P2972_2015ZJAB14	79858	Medium-quality	Genome-fragment	82.3	HMM-based (lower-bound)
P2974_2015ZJAB16	79858	Medium-quality	Genome-fragment	82.3	HMM-based (lower-bound)
P2987_2015ZJAB1	79858	Medium-quality	Genome-fragment	82.3	HMM-based (lower-bound)
P2998_2015ZJAB23	79858	Medium-quality	Genome-fragment	82.3	HMM-based (lower-bound)
P3013_2015ZJAB3	79858	Medium-quality	Genome-fragment	82.3	HMM-based (lower-bound)
P4928_AB-HZ-C95	79858	Medium-quality	Genome-fragment	82.3	HMM-based (lower-bound)
P4935_AB-HZ-S90	79858	Medium-quality	Genome-fragment	82.3	HMM-based (lower-bound)
P4936_AB-HZ-S91	79858	Medium-quality	Genome-fragment	82.3	HMM-based (lower-bound)
P1013_Ab22	126906	Medium-quality	Genome-fragment	82.29	HMM-based (lower-bound)
P1057_Ab24	126898	Medium-quality	Genome-fragment	82.29	HMM-based (lower-bound)
P1066_Ab25	126910	Medium-quality	Genome-fragment	82.29	HMM-based (lower-bound)
P1075_Ab26	126912	Medium-quality	Genome-fragment	82.29	HMM-based (lower-bound)
P1082_Ab27	126891	Medium-quality	Genome-fragment	82.29	HMM-based (lower-bound)
P1091_Ab28	126913	Medium-quality	Genome-fragment	82.29	HMM-based (lower-bound)
P1097_Ab2	126879	Medium-quality	Genome-fragment	82.29	HMM-based (lower-bound)
P1143_Ab37	126881	Medium-quality	Genome-fragment	82.29	HMM-based (lower-bound)
P1299_Ab5	126892	Medium-quality	Genome-fragment	82.29	HMM-based (lower-bound)
P2953_2011SHAB1	79827	Medium-quality	Genome-fragment	82.29	HMM-based (lower-bound)
P2956_2011ZJAB2	79821	Medium-quality	Genome-fragment	82.29	HMM-based (lower-bound)
P3010_2015ZJAB2	79839	Medium-quality	Genome-fragment	82.29	HMM-based (lower-bound)
P3445_4300STDY7045798	41811	Medium-quality	Genome-fragment	82.25	AAI-based (high-confidence)
P3449_4300STDY7045799	41811	Medium-quality	Genome-fragment	82.25	AAI-based (high-confidence)
P3498_4300STDY7045811	41811	Medium-quality	Genome-fragment	82.25	AAI-based (high-confidence)
P3557_4300STDY7045829	41811	Medium-quality	Genome-fragment	82.25	AAI-based (high-confidence)
P3190_4300STDY7045706	41812	Medium-quality	Genome-fragment	82.2	AAI-based (high-confidence)
P3348_4300STDY7045763	41812	Medium-quality	Genome-fragment	82.2	AAI-based (high-confidence)
P1186_Ab3	124510	Medium-quality	Genome-fragment	82.12	HMM-based (lower-bound)
P3693_4300STDY7045869	41926	Medium-quality	Genome-fragment	82.1	AAI-based (high-confidence)
P4409_AB34299	85417	Medium-quality	Genome-fragment	82.02	HMM-based (lower-bound)
P120_2011SDAB3	72765	Medium-quality	Genome-fragment	81.93	HMM-based (lower-bound)
P158_2015ZJAB15	125727	Medium-quality	Genome-fragment	81.92	HMM-based (lower-bound)
P2452_XH549	125750	Medium-quality	Genome-fragment	81.92	HMM-based (lower-bound)
P2559_XH687	125641	Medium-quality	Genome-fragment	81.92	HMM-based (lower-bound)
P2749_XH804	125599	Medium-quality	Genome-fragment	81.9	HMM-based (lower-bound)
P2778_XH835	125496	Medium-quality	Genome-fragment	81.9	HMM-based (lower-bound)
P2287_s272	110967	Medium-quality	Genome-fragment	81.79	AAI-based (medium-confidence)
P1606_AbMDR-GLH1	34390	Medium-quality	Genome-fragment	81.72	AAI-based (high-confidence)
P264_237	44500	Medium-quality	Genome-fragment	81.64	AAI-based (medium-confidence)
P2933_2011BJAB8	77801	Medium-quality	Genome-fragment	81.64	HMM-based (lower-bound)
P2844_1044	84488	Medium-quality	Genome-fragment	81.63	HMM-based (lower-bound)
P3052_20851	84488	Medium-quality	Genome-fragment	81.63	HMM-based (lower-bound)
P3055_20852	84488	Medium-quality	Genome-fragment	81.63	HMM-based (lower-bound)
P3058_20853	84488	Medium-quality	Genome-fragment	81.63	HMM-based (lower-bound)
P3063_20855	84488	Medium-quality	Genome-fragment	81.63	HMM-based (lower-bound)
P3066_20856	84488	Medium-quality	Genome-fragment	81.63	HMM-based (lower-bound)
P3069_20857	84488	Medium-quality	Genome-fragment	81.63	HMM-based (lower-bound)
P3074_20859	84488	Medium-quality	Genome-fragment	81.63	HMM-based (lower-bound)
P3077_2087	84493	Medium-quality	Genome-fragment	81.63	HMM-based (lower-bound)
P3454_4300STDY7045800	84483	Medium-quality	Genome-fragment	81.63	HMM-based (lower-bound)
P3854_71510	84493	Medium-quality	Genome-fragment	81.63	HMM-based (lower-bound)
P3857_71512	84488	Medium-quality	Genome-fragment	81.63	HMM-based (lower-bound)
P3860_71514	84493	Medium-quality	Genome-fragment	81.63	HMM-based (lower-bound)
P3863_71515	84488	Medium-quality	Genome-fragment	81.63	HMM-based (lower-bound)
P3866_71516	84488	Medium-quality	Genome-fragment	81.63	HMM-based (lower-bound)
P3869_71518	84488	Medium-quality	Genome-fragment	81.63	HMM-based (lower-bound)
P3873_7153	84488	Medium-quality	Genome-fragment	81.63	HMM-based (lower-bound)
P3876_7154	84488	Medium-quality	Genome-fragment	81.63	HMM-based (lower-bound)
P3879_7155	84488	Medium-quality	Genome-fragment	81.63	HMM-based (lower-bound)
P3882_7156	84488	Medium-quality	Genome-fragment	81.63	HMM-based (lower-bound)
P3885_7157	84488	Medium-quality	Genome-fragment	81.63	HMM-based (lower-bound)
P3888_7158	84493	Medium-quality	Genome-fragment	81.63	HMM-based (lower-bound)
P1216_AB4456	175996	Medium-quality	Genome-fragment	81.57	HMM-based (lower-bound)
P4041_AB067	82783	Medium-quality	Genome-fragment	81.53	HMM-based (lower-bound)
P3983_AB	82219	Medium-quality	Genome-fragment	81.49	HMM-based (lower-bound)
P132_2011ZJAB1	69500	Medium-quality	Genome-fragment	81.33	HMM-based (lower-bound)
P4402_Ab33333	35776	Medium-quality	Genome-fragment	81.28	AAI-based (high-confidence)
P5173_AR	47965	Medium-quality	Genome-fragment	81.28	AAI-based (high-confidence)
P4022_Ab04-mff	47359	Medium-quality	Genome-fragment	81.27	AAI-based (high-confidence)
P12_14A771	104799	Medium-quality	Genome-fragment	81.23	AAI-based (medium-confidence)
P354_4300STDY7045753	110967	Medium-quality	Genome-fragment	81.15	AAI-based (medium-confidence)
P2474_XH608	121385	Medium-quality	Genome-fragment	81.1	HMM-based (lower-bound)
P3503_4300STDY7045812	41913	Medium-quality	Genome-fragment	81.04	AAI-based (high-confidence)
JANBNC010000003.1	29643	Medium-quality	Genome-fragment	81.03	AAI-based (medium-confidence)
P4287_Ab1	83173	Medium-quality	Genome-fragment	81.01	HMM-based (lower-bound)
P3661_4300STDY7045857	74637	Medium-quality	Genome-fragment	80.99	HMM-based (lower-bound)
P3712_4300STDY7045880	74637	Medium-quality	Genome-fragment	80.99	HMM-based (lower-bound)
P3457_4300STDY7045801	82919	Medium-quality	Genome-fragment	80.97	HMM-based (lower-bound)
P311_4300STDY7045714	74477	Medium-quality	Genome-fragment	80.92	HMM-based (lower-bound)
P479_4300STDY7045851	74477	Medium-quality	Genome-fragment	80.92	HMM-based (lower-bound)
JANBNB010000006.1	28444	Medium-quality	Genome-fragment	80.86	AAI-based (high-confidence)
JANBMQ010000008.1	41077	Medium-quality	Genome-fragment	80.73	AAI-based (high-confidence)
P3464_4300STDY7045803	39406	Medium-quality	Genome-fragment	80.71	AAI-based (high-confidence)
P1292_AB56	110626	Medium-quality	Genome-fragment	80.68	HMM-based (lower-bound)
P2593_XH707	116038	Medium-quality	Genome-fragment	80.68	AAI-based (high-confidence)
P4426_AB	62957	Medium-quality	Genome-fragment	80.67	HMM-based (lower-bound)
P4691_aba	41775	Medium-quality	Genome-fragment	80.67	AAI-based (high-confidence)
P3179_4300STDY7045701	39376	Medium-quality	Genome-fragment	80.65	AAI-based (high-confidence)
P4612_AB5	79873	Medium-quality	Genome-fragment	80.62	HMM-based (lower-bound)
P3694_4300STDY7045869	87559	Medium-quality	Genome-fragment	80.61	HMM-based (lower-bound)
P4342_Ab243	36284	Medium-quality	Genome-fragment	80.58	AAI-based (medium-confidence)
P3934_A13	88489	Medium-quality	Genome-fragment	80.53	HMM-based (lower-bound)
JANBNG010000012.1	84172	Medium-quality	Genome-fragment	80.41	AAI-based (medium-confidence)
P3832_6200	89214	Medium-quality	Genome-fragment	80.41	HMM-based (lower-bound)
P4491_AB4052	41542	Medium-quality	Genome-fragment	80.27	AAI-based (high-confidence)
P1714_BJ7	38836	Medium-quality	Genome-fragment	80.24	AAI-based (high-confidence)
JANBNO010000032.1	41229	Medium-quality	Genome-fragment	80.2	AAI-based (high-confidence)
P4339_Ab242	35713	Medium-quality	Genome-fragment	80.17	AAI-based (high-confidence)
P1229_AB46	38736	Medium-quality	Genome-fragment	80.15	AAI-based (high-confidence)
P1293_AB56	38736	Medium-quality	Genome-fragment	80.15	AAI-based (high-confidence)
P2841_10324	78495	Medium-quality	Genome-fragment	80.14	AAI-based (high-confidence)
P4099_Ab11502	76705	Medium-quality	Genome-fragment	80.14	HMM-based (lower-bound)
P1368_AB88	38742	Medium-quality	Genome-fragment	80.13	AAI-based (high-confidence)
P1892_MBL	86381	Medium-quality	Genome-fragment	80.12	AAI-based (high-confidence)
P1896_MBL	86381	Medium-quality	Genome-fragment	80.12	AAI-based (high-confidence)
P1277_AB54	38823	Medium-quality	Genome-fragment	80.11	AAI-based (high-confidence)
P1393_AB91	38818	Medium-quality	Genome-fragment	80.11	AAI-based (high-confidence)
P4983_AF-401	83071	Medium-quality	Genome-fragment	80.11	AAI-based (high-confidence)
P2566_XH694	87349	Medium-quality	Genome-fragment	80.1	AAI-based (medium-confidence)
P2105_R18	54973	Medium-quality	Genome-fragment	80.07	AAI-based (medium-confidence)
P1270_AB52	54967	Medium-quality	Genome-fragment	80.06	AAI-based (medium-confidence)
P4227_AB16	78748	Medium-quality	Genome-fragment	80.06	HMM-based (lower-bound)
P3088_2092	78737	Medium-quality	Genome-fragment	80.05	HMM-based (lower-bound)
P3795_5121	78737	Medium-quality	Genome-fragment	80.05	HMM-based (lower-bound)
P3799_5122	78737	Medium-quality	Genome-fragment	80.05	HMM-based (lower-bound)
P3804_5123	78737	Medium-quality	Genome-fragment	80.05	HMM-based (lower-bound)
P1276_AB54	54946	Medium-quality	Genome-fragment	80.03	AAI-based (medium-confidence)
P4105_Ab11536	79212	Medium-quality	Genome-fragment	80.01	HMM-based (lower-bound)
P4115_Ab11551	79212	Medium-quality	Genome-fragment	80.01	HMM-based (lower-bound)
P4130_Ab11606	79212	Medium-quality	Genome-fragment	80.01	HMM-based (lower-bound)
P1338_AB79	54888	Medium-quality	Genome-fragment	79.95	AAI-based (medium-confidence)
P1392_AB91	54887	Medium-quality	Genome-fragment	79.94	AAI-based (medium-confidence)
P4688_abaGIM	40128	Medium-quality	Genome-fragment	79.93	AAI-based (high-confidence)
P1317_AB74	54854	Medium-quality	Genome-fragment	79.9	AAI-based (medium-confidence)
P111_2011SDAB1	114183	Medium-quality	Genome-fragment	79.89	HMM-based (lower-bound)
P3618_4300STDY7045847	121189	Medium-quality	Genome-fragment	79.89	HMM-based (lower-bound)
P2152_S17	54845	Medium-quality	Genome-fragment	79.88	AAI-based (medium-confidence)
P2543_XH683	56385	Medium-quality	Genome-fragment	79.88	AAI-based (medium-confidence)
P504_4300STDY7045867	27508	Medium-quality	Genome-fragment	79.85	AAI-based (high-confidence)
P3729_4300STDY7045886	40268	Medium-quality	Genome-fragment	79.84	AAI-based (high-confidence)
P344_4300STDY7045746	43251	Medium-quality	Genome-fragment	79.78	AAI-based (high-confidence)
P507_4300STDY7045871	27476	Medium-quality	Genome-fragment	79.75	AAI-based (high-confidence)
P4158_AB12	77926	Medium-quality	Genome-fragment	79.72	HMM-based (lower-bound)
P448_4300STDY7045828	38868	Medium-quality	Genome-fragment	79.68	AAI-based (high-confidence)
P460_4300STDY7045835	38868	Medium-quality	Genome-fragment	79.68	AAI-based (high-confidence)
P362_4300STDY7045757	41574	Medium-quality	Genome-fragment	79.67	AAI-based (high-confidence)
P4659_AB8	28643	Medium-quality	Genome-fragment	79.64	AAI-based (high-confidence)
P3980_AB	28641	Medium-quality	Genome-fragment	79.63	AAI-based (high-confidence)
P4034_AB	28641	Medium-quality	Genome-fragment	79.63	AAI-based (high-confidence)
P4038_AB	28641	Medium-quality	Genome-fragment	79.63	AAI-based (high-confidence)
P4053_AB	28641	Medium-quality	Genome-fragment	79.63	AAI-based (high-confidence)
P4058_AB	28641	Medium-quality	Genome-fragment	79.63	AAI-based (high-confidence)
P4061_AB	28641	Medium-quality	Genome-fragment	79.63	AAI-based (high-confidence)
P4072_AB	28641	Medium-quality	Genome-fragment	79.63	AAI-based (high-confidence)
P4074_AB	28641	Medium-quality	Genome-fragment	79.63	AAI-based (high-confidence)
P4078_AB	28641	Medium-quality	Genome-fragment	79.63	AAI-based (high-confidence)
P4080_AB	28641	Medium-quality	Genome-fragment	79.63	AAI-based (high-confidence)
P4128_AB	28641	Medium-quality	Genome-fragment	79.63	AAI-based (high-confidence)
P4219_AB	28641	Medium-quality	Genome-fragment	79.63	AAI-based (high-confidence)
P4229_AB	28641	Medium-quality	Genome-fragment	79.63	AAI-based (high-confidence)
P4236_AB	28641	Medium-quality	Genome-fragment	79.63	AAI-based (high-confidence)
P4263_AB	28641	Medium-quality	Genome-fragment	79.63	AAI-based (high-confidence)
P4370_AB	28641	Medium-quality	Genome-fragment	79.63	AAI-based (high-confidence)
P4483_AB4027	28637	Medium-quality	Genome-fragment	79.62	AAI-based (high-confidence)
P2254_s256	28157	Medium-quality	Genome-fragment	79.58	AAI-based (high-confidence)
JANBNN010000050.1	30497	Medium-quality	Genome-fragment	79.57	AAI-based (high-confidence)
P3807_5126	77565	Medium-quality	Genome-fragment	79.57	HMM-based (lower-bound)
P3810_5127	77565	Medium-quality	Genome-fragment	79.57	HMM-based (lower-bound)
P4494_AB40	77540	Medium-quality	Genome-fragment	79.56	HMM-based (lower-bound)
P3813_5457	93635	Medium-quality	Genome-fragment	79.54	AAI-based (high-confidence)
P2156_S18	54590	Medium-quality	Genome-fragment	79.51	AAI-based (medium-confidence)
P2096_R11	85664	Medium-quality	Genome-fragment	79.45	AAI-based (high-confidence)
P4327_Ab239	42024	Medium-quality	Genome-fragment	79.41	AAI-based (medium-confidence)
P4336_Ab240	42024	Medium-quality	Genome-fragment	79.41	AAI-based (medium-confidence)
P4637_Ab77	42024	Medium-quality	Genome-fragment	79.41	AAI-based (medium-confidence)
P2119_R7	54516	Medium-quality	Genome-fragment	79.4	AAI-based (medium-confidence)
P3371_4300STDY7045775	41117	Medium-quality	Genome-fragment	79.4	AAI-based (high-confidence)
P4305_Ab222	42019	Medium-quality	Genome-fragment	79.4	AAI-based (medium-confidence)
P4318_Ab236	42022	Medium-quality	Genome-fragment	79.4	AAI-based (medium-confidence)
P4321_Ab237	42022	Medium-quality	Genome-fragment	79.4	AAI-based (medium-confidence)
P1645_AE3M	85587	Medium-quality	Genome-fragment	79.38	AAI-based (high-confidence)
P4454_AB	42009	Medium-quality	Genome-fragment	79.38	AAI-based (medium-confidence)
P4324_Ab238	42001	Medium-quality	Genome-fragment	79.37	AAI-based (medium-confidence)
P3599_4300STDY7045842	41436	Medium-quality	Genome-fragment	79.34	AAI-based (high-confidence)
P168_2015ZJAB19	120149	Medium-quality	Genome-fragment	79.33	HMM-based (lower-bound)
P3979_AB	27321	Medium-quality	Genome-fragment	79.31	AAI-based (high-confidence)
P4028_AB	27321	Medium-quality	Genome-fragment	79.31	AAI-based (high-confidence)
P4035_AB	27321	Medium-quality	Genome-fragment	79.31	AAI-based (high-confidence)
P4037_AB	27321	Medium-quality	Genome-fragment	79.31	AAI-based (high-confidence)
P4054_AB	27321	Medium-quality	Genome-fragment	79.31	AAI-based (high-confidence)
P4062_AB	27321	Medium-quality	Genome-fragment	79.31	AAI-based (high-confidence)
P4071_AB	27321	Medium-quality	Genome-fragment	79.31	AAI-based (high-confidence)
P4077_AB	27321	Medium-quality	Genome-fragment	79.31	AAI-based (high-confidence)
P4081_AB	27321	Medium-quality	Genome-fragment	79.31	AAI-based (high-confidence)
P4230_AB	27321	Medium-quality	Genome-fragment	79.31	AAI-based (high-confidence)
P4262_AB	27321	Medium-quality	Genome-fragment	79.31	AAI-based (high-confidence)
P4352_AB	27321	Medium-quality	Genome-fragment	79.31	AAI-based (high-confidence)
P4363_AB	27321	Medium-quality	Genome-fragment	79.31	AAI-based (high-confidence)
P2785_XH836	119932	Medium-quality	Genome-fragment	79.3	HMM-based (lower-bound)
JANBNT010000003.1	84622	Medium-quality	Genome-fragment	79.28	HMM-based (lower-bound)
P2948_2011LNAB2	41956	Medium-quality	Genome-fragment	79.28	AAI-based (medium-confidence)
P4144_AB118	68276	Medium-quality	Genome-fragment	79.27	HMM-based (lower-bound)
P470_4300STDY7045849	42646	Medium-quality	Genome-fragment	79.26	AAI-based (high-confidence)
P2567_XH694	42794	Medium-quality	Genome-fragment	79.23	AAI-based (high-confidence)
P3321_4300STDY7045753	41091	Medium-quality	Genome-fragment	79.22	AAI-based (high-confidence)
P3653_4300STDY7045855	40617	Medium-quality	Genome-fragment	79.22	AAI-based (high-confidence)
P4068_AB	72748	Medium-quality	Genome-fragment	79.17	HMM-based (lower-bound)
P2926_2011BJAB3	28641	Medium-quality	Genome-fragment	79.16	AAI-based (high-confidence)
P3600_4300STDY7045842	28641	Medium-quality	Genome-fragment	79.16	AAI-based (high-confidence)
P3984_AB	28641	Medium-quality	Genome-fragment	79.16	AAI-based (high-confidence)
P4003_AB	28641	Medium-quality	Genome-fragment	79.16	AAI-based (high-confidence)
P4029_AB	28641	Medium-quality	Genome-fragment	79.16	AAI-based (high-confidence)
P4353_AB	28641	Medium-quality	Genome-fragment	79.16	AAI-based (high-confidence)
P4360_AB	28641	Medium-quality	Genome-fragment	79.16	AAI-based (high-confidence)
P4362_AB	28641	Medium-quality	Genome-fragment	79.16	AAI-based (high-confidence)
P4636_AB75	28641	Medium-quality	Genome-fragment	79.16	AAI-based (high-confidence)
P3842_65	87260	Medium-quality	Genome-fragment	79.1	HMM-based (lower-bound)
P4513_AB4332	68474	Medium-quality	Genome-fragment	79.09	HMM-based (lower-bound)
P4398_AB32	28550	Medium-quality	Genome-fragment	79.06	AAI-based (high-confidence)
P3193_4300STDY7045706	28098	Medium-quality	Genome-fragment	79.05	AAI-based (high-confidence)
P3379_4300STDY7045778	72362	Medium-quality	Genome-fragment	79	HMM-based (lower-bound)
P3824_6009-2	80851	Medium-quality	Genome-fragment	79	HMM-based (lower-bound)
P4912_AB	72357	Medium-quality	Genome-fragment	79	HMM-based (lower-bound)
P4386_AB2	74755	Medium-quality	Genome-fragment	78.9	HMM-based (lower-bound)
P4941_AB-HZ-S94	72063	Medium-quality	Genome-fragment	78.87	HMM-based (lower-bound)
P3116_4300STDY7045678	103533	Medium-quality	Genome-fragment	78.85	HMM-based (lower-bound)
P3120_4300STDY7045680	103533	Medium-quality	Genome-fragment	78.85	HMM-based (lower-bound)
P3140_4300STDY7045686	103533	Medium-quality	Genome-fragment	78.85	HMM-based (lower-bound)
P3231_4300STDY7045722	83103	Medium-quality	Genome-fragment	78.84	HMM-based (lower-bound)
P4679_aba	66986	Medium-quality	Genome-fragment	78.82	HMM-based (lower-bound)
P4025_Ab04-mff	83862	Medium-quality	Genome-fragment	78.8	HMM-based (lower-bound)
JANBNL010000018.1	29679	Medium-quality	Genome-fragment	78.73	AAI-based (medium-confidence)
P4169_AB139	75482	Medium-quality	Genome-fragment	78.71	HMM-based (lower-bound)
P3959_A52	40707	Medium-quality	Genome-fragment	78.69	AAI-based (high-confidence)
P3096_219	72147	Medium-quality	Genome-fragment	78.63	HMM-based (lower-bound)
P284_4300STDY7045679	38651	Medium-quality	Genome-fragment	78.6	AAI-based (high-confidence)
P315_4300STDY7045715	38651	Medium-quality	Genome-fragment	78.6	AAI-based (high-confidence)
P5027_AMA12	27061	Medium-quality	Genome-fragment	78.56	AAI-based (high-confidence)
P5054_AMA25	27061	Medium-quality	Genome-fragment	78.56	AAI-based (high-confidence)
P5059_AMA26	27061	Medium-quality	Genome-fragment	78.56	AAI-based (high-confidence)
P5063_AMA28	27061	Medium-quality	Genome-fragment	78.56	AAI-based (high-confidence)
P5068_AMA30	27061	Medium-quality	Genome-fragment	78.56	AAI-based (high-confidence)
P5071_AMA31	27061	Medium-quality	Genome-fragment	78.56	AAI-based (high-confidence)
P5084_AMA35	27061	Medium-quality	Genome-fragment	78.56	AAI-based (high-confidence)
P5089_AMA37	27061	Medium-quality	Genome-fragment	78.56	AAI-based (high-confidence)
P5093_AMA39	27061	Medium-quality	Genome-fragment	78.56	AAI-based (high-confidence)
P5097_AMA3	27061	Medium-quality	Genome-fragment	78.56	AAI-based (high-confidence)
P5110_AMA42	27061	Medium-quality	Genome-fragment	78.56	AAI-based (high-confidence)
P5112_AMA44	27061	Medium-quality	Genome-fragment	78.56	AAI-based (high-confidence)
P5119_AMA46	27061	Medium-quality	Genome-fragment	78.56	AAI-based (high-confidence)
P5125_AMA4	27061	Medium-quality	Genome-fragment	78.56	AAI-based (high-confidence)
P5128_AMA5	27061	Medium-quality	Genome-fragment	78.56	AAI-based (high-confidence)
P5134_AMA7	27061	Medium-quality	Genome-fragment	78.56	AAI-based (high-confidence)
P5141_AMA9	27061	Medium-quality	Genome-fragment	78.56	AAI-based (high-confidence)
P3249_4300STDY7045727	40659	Medium-quality	Genome-fragment	78.53	AAI-based (high-confidence)
P3156_4300STDY7045691	40650	Medium-quality	Genome-fragment	78.51	AAI-based (high-confidence)
P3908_7847	40653	Medium-quality	Genome-fragment	78.46	AAI-based (medium-confidence)
P4542_Ab45	91749	Medium-quality	Genome-fragment	78.38	HMM-based (lower-bound)
P2978_2015ZJAB17	38312	Medium-quality	Genome-fragment	78.36	AAI-based (high-confidence)
P2982_2015ZJAB19	38283	Medium-quality	Genome-fragment	78.33	AAI-based (high-confidence)
P3198_4300STDY7045708	79862	Medium-quality	Genome-fragment	78.3	HMM-based (lower-bound)
P3571_4300STDY7045834	40907	Medium-quality	Genome-fragment	78.28	AAI-based (high-confidence)
P3657_4300STDY7045856	40907	Medium-quality	Genome-fragment	78.28	AAI-based (high-confidence)
P3630_4300STDY7045849	40907	Medium-quality	Genome-fragment	78.27	AAI-based (high-confidence)
P3680_4300STDY7045863	40907	Medium-quality	Genome-fragment	78.27	AAI-based (high-confidence)
P3278_4300STDY7045737	38238	Medium-quality	Genome-fragment	78.25	AAI-based (high-confidence)
P3578_4300STDY7045837	38238	Medium-quality	Genome-fragment	78.25	AAI-based (high-confidence)
P4942_AB-HZ-S94	70494	Medium-quality	Genome-fragment	78.17	HMM-based (lower-bound)
P2854_1153	81715	Medium-quality	Genome-fragment	78.15	HMM-based (lower-bound)
JANBMV010000001.1	81367	Medium-quality	Genome-fragment	78.08	HMM-based (lower-bound)
P2930_2011BJAB7	41402	Medium-quality	Genome-fragment	78.08	AAI-based (medium-confidence)
P3914_810CP	110970	Medium-quality	Genome-fragment	78.06	HMM-based (lower-bound)
P2090_pet	38055	Medium-quality	Genome-fragment	78.03	AAI-based (high-confidence)
P2946_2011LNAB1	41331	Medium-quality	Genome-fragment	77.95	AAI-based (medium-confidence)
P4009_AB042	160238	Medium-quality	Genome-fragment	77.95	HMM-based (lower-bound)
Ab105-3phi	63785	Medium-quality	Genome-fragment	77.94	AAI-based (high-confidence)
P3202_4300STDY7045709	78109	Medium-quality	Genome-fragment	77.88	AAI-based (high-confidence)
JANBMY010000075.1	5038	Medium-quality	Genome-fragment	77.87	AAI-based (high-confidence)
P1746_D3208	39997	Medium-quality	Genome-fragment	77.83	AAI-based (high-confidence)
P1435_aba	59812	Medium-quality	Genome-fragment	77.8	AAI-based (high-confidence)
P2897_1656-2	92509	Medium-quality	Genome-fragment	77.79	HMM-based (lower-bound)
P1822_IHIT17886	92169	Medium-quality	Genome-fragment	77.78	HMM-based (lower-bound)
P488_4300STDY7045857	40634	Medium-quality	Genome-fragment	77.75	AAI-based (high-confidence)
P2886_15A34	79222	Medium-quality	Genome-fragment	77.73	HMM-based (lower-bound)
P3792_460	26698	Medium-quality	Genome-fragment	77.49	AAI-based (high-confidence)
P4461_AB	41087	Medium-quality	Genome-fragment	77.49	AAI-based (medium-confidence)
P4740_ABAY11007	40888	Medium-quality	Genome-fragment	77.46	AAI-based (high-confidence)
P3583_4300STDY7045839	40063	Medium-quality	Genome-fragment	77.31	AAI-based (high-confidence)
P3603_4300STDY7045843	40064	Medium-quality	Genome-fragment	77.24	AAI-based (high-confidence)
P3722_4300STDY7045883	40065	Medium-quality	Genome-fragment	77.24	AAI-based (high-confidence)
P3758_4300STDY7045901	40065	Medium-quality	Genome-fragment	77.24	AAI-based (high-confidence)
P2514_XH666	68347	Medium-quality	Genome-fragment	77.21	HMM-based (lower-bound)
P2511_XH665	68342	Medium-quality	Genome-fragment	77.2	HMM-based (lower-bound)
P2137_RCS6	113900	Medium-quality	Genome-fragment	77.18	HMM-based (lower-bound)
P385_4300STDY7045775	48766	Medium-quality	Genome-fragment	77.04	AAI-based (high-confidence)
P1432_aba	95125	Medium-quality	Genome-fragment	76.83	AAI-based (high-confidence)
P3967_A85	40111	Medium-quality	Genome-fragment	76.82	AAI-based (high-confidence)
P4530_AB4490	40111	Medium-quality	Genome-fragment	76.82	AAI-based (high-confidence)
P4586_AB5075-UW	40111	Medium-quality	Genome-fragment	76.82	AAI-based (high-confidence)
P3963_A83	40104	Medium-quality	Genome-fragment	76.81	AAI-based (high-confidence)
P3848_6772166	108157	Medium-quality	Genome-fragment	76.8	HMM-based (lower-bound)
P3018_2015ZJAB9	39619	Medium-quality	Genome-fragment	76.6	AAI-based (high-confidence)
P3943_A1	40111	Medium-quality	Genome-fragment	76.56	AAI-based (high-confidence)
P4316_AB	40111	Medium-quality	Genome-fragment	76.56	AAI-based (high-confidence)
P4405_AB3340	40111	Medium-quality	Genome-fragment	76.56	AAI-based (high-confidence)
P4593_AB5197	40111	Medium-quality	Genome-fragment	76.56	AAI-based (high-confidence)
P2324_SH40	111861	Medium-quality	Genome-fragment	76.45	AAI-based (medium-confidence)
P2112_R2	83706	Medium-quality	Genome-fragment	76.36	AAI-based (high-confidence)
P2145_S13	83707	Medium-quality	Genome-fragment	76.36	AAI-based (high-confidence)
P1108_AB32	42148	Medium-quality	Genome-fragment	76.12	AAI-based (high-confidence)
P4259_AB185	89521	Medium-quality	Genome-fragment	76.05	HMM-based (lower-bound)
P4265_AB187	89521	Medium-quality	Genome-fragment	76.05	HMM-based (lower-bound)
P4266_AB188	89521	Medium-quality	Genome-fragment	76.05	HMM-based (lower-bound)
P4276_Ab192	89521	Medium-quality	Genome-fragment	76.05	HMM-based (lower-bound)
P4525_AB4448	39259	Medium-quality	Genome-fragment	76.05	AAI-based (high-confidence)
P4606_AB5674	39259	Medium-quality	Genome-fragment	76.05	AAI-based (high-confidence)
JANBNE010000021.1	26927	Medium-quality	Genome-fragment	76.03	AAI-based (medium-confidence)
JANBMS010000037.1	32708	Medium-quality	Genome-fragment	76.01	AAI-based (high-confidence)
P263_237	28146	Medium-quality	Genome-fragment	75.98	AAI-based (medium-confidence)
P4685_abaGIM	80113	Medium-quality	Genome-fragment	75.96	HMM-based (lower-bound)
P3620_4300STDY7045847	33833	Medium-quality	Genome-fragment	75.91	AAI-based (high-confidence)
P3670_4300STDY7045859	33833	Medium-quality	Genome-fragment	75.91	AAI-based (high-confidence)
P4403_AB3340	114515	Medium-quality	Genome-fragment	75.88	HMM-based (lower-bound)
P1865_KMDRAB19	30910	Medium-quality	Genome-fragment	75.85	AAI-based (high-confidence)
AB3	31185	Medium-quality	Genome-fragment	75.77	AAI-based (high-confidence)
P1984_MCR8683	53495	Medium-quality	Genome-fragment	75.77	AAI-based (medium-confidence)
P4975_ACMH-6201	38672	Medium-quality	Genome-fragment	75.74	AAI-based (high-confidence)
P4715_ABAY10003	27844	Medium-quality	Genome-fragment	75.65	AAI-based (high-confidence)
P4012_AB	62010	Medium-quality	Genome-fragment	75.63	HMM-based (lower-bound)
P4447_AB	62010	Medium-quality	Genome-fragment	75.63	HMM-based (lower-bound)
P4473_AB	62009	Medium-quality	Genome-fragment	75.63	HMM-based (lower-bound)
P1743_D15	33845	Medium-quality	Genome-fragment	75.56	AAI-based (medium-confidence)
P1620_AbMDR-GLH5	31780	Medium-quality	Genome-fragment	75.52	AAI-based (high-confidence)
P4467_AB	32390	Medium-quality	Genome-fragment	75.47	AAI-based (high-confidence)
P4906_ABCR01	88220	Medium-quality	Genome-fragment	75.42	HMM-based (lower-bound)
P440_4300STDY7045824	40756	Medium-quality	Genome-fragment	75.26	AAI-based (high-confidence)
P3698_4300STDY7045870	38277	Medium-quality	Genome-fragment	75.19	AAI-based (high-confidence)
P4091_Ab11111	138768	Medium-quality	Genome-fragment	75.15	HMM-based (lower-bound)
P3485_4300STDY7045808	38234	Medium-quality	Genome-fragment	75.11	AAI-based (high-confidence)
P1132_Ab35	36595	Medium-quality	Genome-fragment	75.02	AAI-based (high-confidence)
P4581_Ab5038	28248	Medium-quality	Genome-fragment	74.95	AAI-based (medium-confidence)
P3403_4300STDY7045785	37900	Medium-quality	Genome-fragment	74.94	AAI-based (high-confidence)
P3482_4300STDY7045807	37900	Medium-quality	Genome-fragment	74.94	AAI-based (high-confidence)
P4973_ACICU	114380	Medium-quality	Genome-fragment	74.83	HMM-based (lower-bound)
P2940_2011GDAB2	56544	Medium-quality	Genome-fragment	74.77	HMM-based (lower-bound)
P4961_AC12	36441	Medium-quality	Genome-fragment	74.7	AAI-based (high-confidence)
P1869_KSPU17	104542	Medium-quality	Genome-fragment	74.66	HMM-based (lower-bound)
JANBNB010000015.1	81166	Medium-quality	Genome-fragment	74.54	AAI-based (high-confidence)
JANBNG010000025.1	37161	Medium-quality	Genome-fragment	74.35	AAI-based (high-confidence)
P4043_AB067	25611	Medium-quality	Genome-fragment	74.34	AAI-based (high-confidence)
P3182_4300STDY7045703	50650	Medium-quality	Genome-fragment	74.28	AAI-based (medium-confidence)
P3253_4300STDY7045728	50650	Medium-quality	Genome-fragment	74.28	AAI-based (medium-confidence)
P3282_4300STDY7045738	50650	Medium-quality	Genome-fragment	74.28	AAI-based (medium-confidence)
P3289_4300STDY7045740	50650	Medium-quality	Genome-fragment	74.28	AAI-based (medium-confidence)
P4701_ABAY09007	79511	Medium-quality	Genome-fragment	74.19	HMM-based (lower-bound)
P1920_MC17	26802	Medium-quality	Genome-fragment	74.16	AAI-based (high-confidence)
P2103_R17	37831	Medium-quality	Genome-fragment	74.12	AAI-based (high-confidence)
JANBNA010000019.1	28112	Medium-quality	Genome-fragment	74.03	AAI-based (medium-confidence)
P1451_ABAY09007	112356	Medium-quality	Genome-fragment	73.83	AAI-based (high-confidence)
P3746_4300STDY7045898	31047	Medium-quality	Genome-fragment	73.78	AAI-based (high-confidence)
P2135_RCS5	37644	Medium-quality	Genome-fragment	73.77	AAI-based (high-confidence)
P4960_AB	31030	Medium-quality	Genome-fragment	73.74	AAI-based (high-confidence)
JAPWJR010000017.1	38354	Medium-quality	Genome-fragment	73.71	AAI-based (high-confidence)
P2602_XH710	35946	Medium-quality	Genome-fragment	73.69	AAI-based (high-confidence)
P307_4300STDY7045712	25387	Medium-quality	Genome-fragment	73.69	AAI-based (high-confidence)
P3132_4300STDY7045683	35917	Medium-quality	Genome-fragment	73.63	AAI-based (high-confidence)
P3135_4300STDY7045684	35917	Medium-quality	Genome-fragment	73.63	AAI-based (high-confidence)
P3152_4300STDY7045690	35917	Medium-quality	Genome-fragment	73.63	AAI-based (high-confidence)
P3188_4300STDY7045705	35917	Medium-quality	Genome-fragment	73.63	AAI-based (high-confidence)
P3234_4300STDY7045722	35918	Medium-quality	Genome-fragment	73.63	AAI-based (high-confidence)
P3245_4300STDY7045726	35917	Medium-quality	Genome-fragment	73.63	AAI-based (high-confidence)
P3263_4300STDY7045731	35917	Medium-quality	Genome-fragment	73.63	AAI-based (high-confidence)
P3391_4300STDY7045781	35917	Medium-quality	Genome-fragment	73.63	AAI-based (high-confidence)
P3429_4300STDY7045791	35917	Medium-quality	Genome-fragment	73.63	AAI-based (high-confidence)
P3436_4300STDY7045793	35917	Medium-quality	Genome-fragment	73.63	AAI-based (high-confidence)
P3459_4300STDY7045801	35917	Medium-quality	Genome-fragment	73.63	AAI-based (high-confidence)
P3474_4300STDY7045805	35917	Medium-quality	Genome-fragment	73.63	AAI-based (high-confidence)
P3520_4300STDY7045816	35917	Medium-quality	Genome-fragment	73.63	AAI-based (high-confidence)
P3538_4300STDY7045822	35917	Medium-quality	Genome-fragment	73.63	AAI-based (high-confidence)
P3570_4300STDY7045833	35917	Medium-quality	Genome-fragment	73.63	AAI-based (high-confidence)
P3592_4300STDY7045841	35917	Medium-quality	Genome-fragment	73.63	AAI-based (high-confidence)
P3676_4300STDY7045862	35917	Medium-quality	Genome-fragment	73.63	AAI-based (high-confidence)
P3723_4300STDY7045883	35917	Medium-quality	Genome-fragment	73.63	AAI-based (high-confidence)
P3752_4300STDY7045899	35917	Medium-quality	Genome-fragment	73.63	AAI-based (high-confidence)
P3759_4300STDY7045901	35917	Medium-quality	Genome-fragment	73.63	AAI-based (high-confidence)
P3766_4300STDY7045903	35917	Medium-quality	Genome-fragment	73.63	AAI-based (high-confidence)
P3770_4300STDY7045905	35917	Medium-quality	Genome-fragment	73.63	AAI-based (high-confidence)
P3424_4300STDY7045790	35916	Medium-quality	Genome-fragment	73.62	AAI-based (high-confidence)
P3584_4300STDY7045839	35916	Medium-quality	Genome-fragment	73.62	AAI-based (high-confidence)
P3755_4300STDY7045900	35916	Medium-quality	Genome-fragment	73.62	AAI-based (high-confidence)
P3763_4300STDY7045902	35916	Medium-quality	Genome-fragment	73.62	AAI-based (high-confidence)
P4945_AB-HZ-S96	35912	Medium-quality	Genome-fragment	73.62	AAI-based (high-confidence)
P3604_4300STDY7045843	35894	Medium-quality	Genome-fragment	73.58	AAI-based (high-confidence)
P3258_4300STDY7045729	35890	Medium-quality	Genome-fragment	73.57	AAI-based (high-confidence)
P1547_ABAY13015	69511	Medium-quality	Genome-fragment	73.54	HMM-based (lower-bound)
P3257_4300STDY7045729	38895	Medium-quality	Genome-fragment	73.53	AAI-based (high-confidence)
P3458_4300STDY7045801	38895	Medium-quality	Genome-fragment	73.53	AAI-based (high-confidence)
P3569_4300STDY7045833	38895	Medium-quality	Genome-fragment	73.53	AAI-based (high-confidence)
P3593_4300STDY7045841	38895	Medium-quality	Genome-fragment	73.53	AAI-based (high-confidence)
P4195_AB	35868	Medium-quality	Genome-fragment	73.53	AAI-based (high-confidence)
P4392_Ab30	119614	Medium-quality	Genome-fragment	73.52	HMM-based (lower-bound)
P4823_ABAY13014	35854	Medium-quality	Genome-fragment	73.5	AAI-based (high-confidence)
P4856_ABAY14007	35855	Medium-quality	Genome-fragment	73.5	AAI-based (high-confidence)
P4862_ABAY14009	35855	Medium-quality	Genome-fragment	73.5	AAI-based (high-confidence)
P4865_ABAY14010	35855	Medium-quality	Genome-fragment	73.5	AAI-based (high-confidence)
P4885_ABAY15006	35854	Medium-quality	Genome-fragment	73.5	AAI-based (high-confidence)
P4894_ABAY15009	35854	Medium-quality	Genome-fragment	73.5	AAI-based (high-confidence)
P4897_ABAY15010	35854	Medium-quality	Genome-fragment	73.5	AAI-based (high-confidence)
P4930_AB-HZ-C95	26269	Medium-quality	Genome-fragment	73.48	AAI-based (medium-confidence)
P4995_AK	35846	Medium-quality	Genome-fragment	73.48	AAI-based (high-confidence)
P4998_AK	35846	Medium-quality	Genome-fragment	73.48	AAI-based (high-confidence)
P5001_AK	35846	Medium-quality	Genome-fragment	73.48	AAI-based (high-confidence)
P5004_AK	35846	Medium-quality	Genome-fragment	73.48	AAI-based (high-confidence)
P5007_AK	35847	Medium-quality	Genome-fragment	73.48	AAI-based (high-confidence)
P5010_AK	35846	Medium-quality	Genome-fragment	73.48	AAI-based (high-confidence)
P5015_AK	35847	Medium-quality	Genome-fragment	73.48	AAI-based (high-confidence)
P5020_AK	35847	Medium-quality	Genome-fragment	73.48	AAI-based (high-confidence)
P5024_AK	35847	Medium-quality	Genome-fragment	73.48	AAI-based (high-confidence)
P5152_AO	35847	Medium-quality	Genome-fragment	73.48	AAI-based (high-confidence)
P5157_AO	35846	Medium-quality	Genome-fragment	73.48	AAI-based (high-confidence)
P5160_AO	35847	Medium-quality	Genome-fragment	73.48	AAI-based (high-confidence)
P5163_AO	35846	Medium-quality	Genome-fragment	73.48	AAI-based (high-confidence)
P5171_AO	35847	Medium-quality	Genome-fragment	73.48	AAI-based (high-confidence)
P3314_4300STDY7045748	38896	Medium-quality	Genome-fragment	73.47	AAI-based (high-confidence)
P4173_AB13	35833	Medium-quality	Genome-fragment	73.45	AAI-based (high-confidence)
P355_4300STDY7045753	102435	Medium-quality	Genome-fragment	73.44	HMM-based (lower-bound)
P4140_AB117	35813	Medium-quality	Genome-fragment	73.41	AAI-based (high-confidence)
P4233_AB170	35812	Medium-quality	Genome-fragment	73.41	AAI-based (high-confidence)
P4506_Ab41	35812	Medium-quality	Genome-fragment	73.41	AAI-based (high-confidence)
P4597_Ab51	35812	Medium-quality	Genome-fragment	73.41	AAI-based (high-confidence)
P5168_AO	35791	Medium-quality	Genome-fragment	73.37	AAI-based (high-confidence)
P2980_2015ZJAB18	35777	Medium-quality	Genome-fragment	73.35	AAI-based (high-confidence)
P4933_AB-HZ-S89	35982	Medium-quality	Genome-fragment	73.34	AAI-based (high-confidence)
P4568_Ab49	35764	Medium-quality	Genome-fragment	73.33	AAI-based (high-confidence)
P4940_AB-HZ-S93	35977	Medium-quality	Genome-fragment	73.33	AAI-based (high-confidence)
P3002_2015ZJAB24	35752	Medium-quality	Genome-fragment	73.3	AAI-based (high-confidence)
P4943_AB-HZ-S94	35964	Medium-quality	Genome-fragment	73.3	AAI-based (high-confidence)
P4938_AB-HZ-S92	35952	Medium-quality	Genome-fragment	73.28	AAI-based (high-confidence)
P2353_T25	35916	Medium-quality	Genome-fragment	73.2	AAI-based (high-confidence)
P2994_2015ZJAB22	35913	Medium-quality	Genome-fragment	73.2	AAI-based (high-confidence)
P4216_AB167	35702	Medium-quality	Genome-fragment	73.2	AAI-based (high-confidence)
P2964_2015ZJAB11	35673	Medium-quality	Genome-fragment	73.14	AAI-based (high-confidence)
P3691_4300STDY7045866	31468	Medium-quality	Genome-fragment	73.13	AAI-based (high-confidence)
P3701_4300STDY7045870	31468	Medium-quality	Genome-fragment	73.13	AAI-based (high-confidence)
P3708_4300STDY7045878	37733	Medium-quality	Genome-fragment	73.13	AAI-based (high-confidence)
P3000_2015ZJAB23	26271	Medium-quality	Genome-fragment	73.08	AAI-based (high-confidence)
P2398_UPAB1	80061	Medium-quality	Genome-fragment	73.04	AAI-based (medium-confidence)
P4780_ABAY12017	73593	Medium-quality	Genome-fragment	73.04	HMM-based (lower-bound)
P4787_ABAY13001	73592	Medium-quality	Genome-fragment	73.04	HMM-based (lower-bound)
P4793_ABAY13002	73592	Medium-quality	Genome-fragment	73.04	HMM-based (lower-bound)
P3005_2015ZJAB25	35829	Medium-quality	Genome-fragment	73.02	AAI-based (high-confidence)
P4572_AB4	35614	Medium-quality	Genome-fragment	73.01	AAI-based (high-confidence)
P4690_aba	30694	Medium-quality	Genome-fragment	72.94	AAI-based (high-confidence)
P3128_4300STDY7045682	35575	Medium-quality	Genome-fragment	72.93	AAI-based (high-confidence)
P3147_4300STDY7045688	35575	Medium-quality	Genome-fragment	72.93	AAI-based (high-confidence)
P3183_4300STDY7045703	35575	Medium-quality	Genome-fragment	72.93	AAI-based (high-confidence)
P3266_4300STDY7045732	35575	Medium-quality	Genome-fragment	72.93	AAI-based (high-confidence)
P3269_4300STDY7045733	35575	Medium-quality	Genome-fragment	72.93	AAI-based (high-confidence)
P3284_4300STDY7045738	35575	Medium-quality	Genome-fragment	72.93	AAI-based (high-confidence)
P3290_4300STDY7045740	35575	Medium-quality	Genome-fragment	72.93	AAI-based (high-confidence)
P3298_4300STDY7045742	35575	Medium-quality	Genome-fragment	72.93	AAI-based (high-confidence)
P3352_4300STDY7045764	35575	Medium-quality	Genome-fragment	72.93	AAI-based (high-confidence)
P3364_4300STDY7045768	35575	Medium-quality	Genome-fragment	72.93	AAI-based (high-confidence)
P3986_AB030	83353	Medium-quality	Genome-fragment	72.91	AAI-based (high-confidence)
P2967_2015ZJAB12	35755	Medium-quality	Genome-fragment	72.87	AAI-based (high-confidence)
P4493_Ab40	35751	Medium-quality	Genome-fragment	72.86	AAI-based (high-confidence)
P4736_ABAY11006	77642	Medium-quality	Genome-fragment	72.86	HMM-based (lower-bound)
P4192_AB	35527	Medium-quality	Genome-fragment	72.83	AAI-based (high-confidence)
P4428_AB	35527	Medium-quality	Genome-fragment	72.83	AAI-based (high-confidence)
P5154_AO	35504	Medium-quality	Genome-fragment	72.78	AAI-based (high-confidence)
P2565_XH694	32038	Medium-quality	Genome-fragment	72.77	AAI-based (high-confidence)
P13_14A771	42452	Medium-quality	Genome-fragment	72.76	AAI-based (high-confidence)
P2991_2015ZJAB21	35700	Medium-quality	Genome-fragment	72.76	AAI-based (high-confidence)
P2962_2015ZJAB10	35682	Medium-quality	Genome-fragment	72.73	AAI-based (high-confidence)
P2989_2015ZJAB20	35663	Medium-quality	Genome-fragment	72.69	AAI-based (high-confidence)
P4212_AB165	82511	Medium-quality	Genome-fragment	72.69	HMM-based (lower-bound)
P220_20854	79023	Medium-quality	Genome-fragment	72.64	HMM-based (lower-bound)
P237_20858	79023	Medium-quality	Genome-fragment	72.64	HMM-based (lower-bound)
P3741_4300STDY7045895	30544	Medium-quality	Genome-fragment	72.59	AAI-based (high-confidence)
P4692_aba	29062	Medium-quality	Genome-fragment	72.55	AAI-based (high-confidence)
P4698_ABAY09003	72647	Medium-quality	Genome-fragment	72.52	HMM-based (lower-bound)
P4706_ABAY09010	72647	Medium-quality	Genome-fragment	72.52	HMM-based (lower-bound)
P4582_Ab5038	25690	Medium-quality	Genome-fragment	72.47	AAI-based (high-confidence)
P4111_Ab11547	25683	Medium-quality	Genome-fragment	72.45	AAI-based (high-confidence)
P2618_XH717	35340	Medium-quality	Genome-fragment	72.4	AAI-based (high-confidence)
P393_4300STDY7045783	80199	Medium-quality	Genome-fragment	72.35	AAI-based (high-confidence)
P19_15	63270	Medium-quality	Genome-fragment	72.19	HMM-based (lower-bound)
P3956_A457	36076	Medium-quality	Genome-fragment	72.17	AAI-based (high-confidence)
P4969_AC30	83147	Medium-quality	Genome-fragment	72.17	AAI-based (high-confidence)
P4747_ABAY11010	76142	Medium-quality	Genome-fragment	72.16	HMM-based (lower-bound)
P2744_XH801	70118	Medium-quality	Genome-fragment	72.1	HMM-based (lower-bound)
P2658_XH740	70075	Medium-quality	Genome-fragment	72.07	HMM-based (lower-bound)
P17_15A831	42359	Medium-quality	Genome-fragment	72.03	AAI-based (high-confidence)
P1837_J10	26381	Medium-quality	Genome-fragment	72.01	AAI-based (medium-confidence)
P1845_J1	26373	Medium-quality	Genome-fragment	71.98	AAI-based (medium-confidence)
P1851_J7	26373	Medium-quality	Genome-fragment	71.98	AAI-based (medium-confidence)
P1847_J5	26369	Medium-quality	Genome-fragment	71.97	AAI-based (medium-confidence)
P2404_WM98	26333	Medium-quality	Genome-fragment	71.87	AAI-based (medium-confidence)
P3204_4300STDY7045709	35043	Medium-quality	Genome-fragment	71.86	AAI-based (high-confidence)
P1259_AB5001	38025	Medium-quality	Genome-fragment	71.83	AAI-based (high-confidence)
P2617_XH717	79886	Medium-quality	Genome-fragment	71.82	AAI-based (high-confidence)
P1116_Ab33	37880	Medium-quality	Genome-fragment	71.8	AAI-based (high-confidence)
P4812_ABAY13010	75275	Medium-quality	Genome-fragment	71.75	HMM-based (lower-bound)
P4858_ABAY14008	96129	Medium-quality	Genome-fragment	71.72	AAI-based (medium-confidence)
P177_2015ZJAB25	37927	Medium-quality	Genome-fragment	71.59	AAI-based (high-confidence)
P3469_4300STDY7045804	189595	Medium-quality	Genome-fragment	71.59	HMM-based (lower-bound)
P1760_GB1-2	50473	Medium-quality	Genome-fragment	71.58	AAI-based (medium-confidence)
P167_2015ZJAB18	37904	Medium-quality	Genome-fragment	71.56	AAI-based (high-confidence)
P149_2015ZJAB10	37860	Medium-quality	Genome-fragment	71.49	AAI-based (high-confidence)
P1723_CIAT758	29128	Medium-quality	Genome-fragment	71.48	AAI-based (medium-confidence)
P4727_ABAY11002	37759	Medium-quality	Genome-fragment	71.48	AAI-based (high-confidence)
P175_2015ZJAB22	37874	Medium-quality	Genome-fragment	71.47	AAI-based (high-confidence)
P176_2015ZJAB24	37844	Medium-quality	Genome-fragment	71.46	AAI-based (high-confidence)
P4437_AB3785	37730	Medium-quality	Genome-fragment	71.43	AAI-based (high-confidence)
P4738_ABAY11007	74581	Medium-quality	Genome-fragment	71.43	HMM-based (lower-bound)
P173_2015ZJAB20	37844	Medium-quality	Genome-fragment	71.42	AAI-based (high-confidence)
P4532_AB4498	37723	Medium-quality	Genome-fragment	71.41	AAI-based (high-confidence)
P150_2015ZJAB11	37802	Medium-quality	Genome-fragment	71.35	AAI-based (high-confidence)
P4087_AB10	100015	Medium-quality	Genome-fragment	71.29	HMM-based (lower-bound)
P1252_Ab49	29446	Medium-quality	Genome-fragment	71.24	AAI-based (high-confidence)
P1545_ABAY13014	105112	Medium-quality	Genome-fragment	71.22	HMM-based (lower-bound)
[truncated: 2,867 more rows]
