# Supplementary material for: Geographic variation in abundance and diversity of Acinetobacter baumannii Vieuvirus bacteriophages
Source: Front Microbiol. 2025 Jan 28;16:1522711. doi: 10.3389/fmicb.2025.1522711 (PMC11813220; doi:10.3389/fmicb.2025.1522711)
Supplement: Supplementary file 1 [file Supplementary_file_1.zip › Supplementary Data 5.XLSX]

## Sheet: Sheet1
Supplementary data 5. List of phage genomes used from NCBI.
Phage name	GenBank Accession Number
A1626.2	OR180312
A2490.3	OR180313
A3926.3	OR180314
Ab105-2phideltaCI404ad	MZ514874
Ab1656-2	MZ675741
Acba_1	OQ101250
Aclw_8	OQ101252
MRostami-2023a	OQ031491
vB_AbaS_Eva	PP236951
vB_AbaS_Ftm	PP236950
vB_AbaS_Gln	PP294865
vB_AbaS_SA1	PP236949
YC-06	ON391949
Ab105-2phi	KT588075
Ab105-1phi	KT588074
Ab11510-phi	MT361972
AbTJ	MK340941
Bphi-B1251	JX403940
Ab105-3phi	KT588073
YMC11_11_R3177	KP861230
AM106	MH115576
