# Supplementary material for: Geographic variation in abundance and diversity of Acinetobacter baumannii Vieuvirus bacteriophages
Source: Front Microbiol. 2025 Jan 28;16:1522711. doi: 10.3389/fmicb.2025.1522711 (PMC11813220; doi:10.3389/fmicb.2025.1522711)
Supplement: Supplementary file 1 [file Supplementary_file_1.zip › Supplementary Data 8.XLSX]

## Sheet: Sheet1
Supplementary data 8. List of phages grouped in clusters at genus and species level.
Phage-ID	VICTOR Species-ID	VICTOR Genus-ID	ClusterID	Host-ST	Country
A1626.2	S13	G2	C1	N/A	South Korea
A2490.3	S13	G2	C1	N/A	South Korea
A3926.3	S13	G2	C1	N/A	South Korea
Ab105-1phi	S24	G1	C1	N/A	Spain
Ab105-2phi	S15	G2	C1	N/A	Spain
Ab105-2phideltaCI404ad	S1	G2	C1	N/A	Spain
Ab11510-phi	S4	G2	C1	758	Mexico
Ab1656-2	S14	G2	C1	N/A	South Korea
AbTJ	S6	G1	C1	N/A	China
Acba_1_PARTIAL	S9	G2	C1	N/A	Poland
Aclw_8_PARTIAL	S21	G2	C1	N/A	Poland
JX403940	S25	G2	C1	N/A	South Korea
KT588073.1	S3	G2	C1	N/A	Spain
Mrostami-2023a_PARTIAL	S26	G2	C1	N/A	Iran
P2829_09A16CRGN0014	S7	G2	C1	1806	Canada
P2833_09A16CRGN003B	S7	G2	C1	1806	Canada
P2856_11A1213CRGN008	S16	G2	C1	1806	Canada
P2858_11A1213CRGN055	S16	G2	C1	1806	Canada
P2861_11A1213CRGN064	S16	G2	C1	1806	Canada
P2866_11A1314CRGN088	S16	G2	C1	1806	Canada
P2867_11A1314CRGN089	S16	G2	C1	1806	Canada
P2871_11A14CRGN003	S16	G2	C1	1806	Canada
P291_4300STDY7045689	S27	G2	C1	N/A	Thailand
P3161_4300STDY7045693	S27	G2	C1	1806	Thailand
P3173_4300STDY7045699_1	S27	G2	C1	1806	Thailand
P3208_4300STDY7045711	S27	G2	C1	1806	Thailand
P3211_4300STDY7045712	S27	G2	C1	1806	Thailand
P3215_4300STDY7045713_1	S5	G2	C1	1806	Thailand
P3227_4300STDY7045721_1	S29	G2	C1	1809	Thailand
P3251_4300STDY7045728_1	S29	G2	C1	1933	Thailand
P3274_4300STDY7045736_1	S5	G2	C1	1806	Thailand
P3287_4300STDY7045739	S27	G2	C1	1806	Thailand
P3340_4300STDY7045760_1	S5	G2	C1	1806	Thailand
P3373_4300STDY7045777_1	S29	G2	C1	1423	Thailand
P3822_5845	S16	G2	C1	417	Mexico
P4042_AB067	S19	G2	C1	1816	India
P4272_Ab191	S27	G2	C1	1806	China
P4684_Aba_1	S29	G2	C1	1816	China
P4992_AF-673	S16	G2	C1	1806	USA
phi4197	S28	G2	C1	758	Mexico
phi5013-M1	S10	G2	C1	758	Mexico
phi5013-M2	S2	G2	C1	758	Mexico
phi5038-11536	S18	G2	C1	758	Mexico
phi5038-11547_f2	S11	G2	C1	758	Mexico
phi5038-11551	S22	G2	C1	758	Mexico
phi9102	S12	G2	C1	1604	Mexico
vB_AbaS_Eva	S20	G2	C1	N/A	Iran
vB_AbaS_Ftm	S23	G2	C1	N/A	Iran
vB_AbaS_Gln	S20	G2	C1	N/A	Iran
vB_AbaS_SA1	S20	G2	C1	N/A	Iran
YC_06	S17	G2	C1	N/A	China
YMC11_11_R3177	S8	G2	C1	N/A	South Korea
AM106	S33	G3	C2	N/A	Russia
P1147_AB37_1	S36	G3	C2	381	China
P1212_AB42_1	S34	G3	C2	1891	China
P2306_S2_1	S31	G3	C2	1891	China
P3086_2092	S36	G3	C2	1891	China
P3794_5121	S36	G3	C2	1891	China
P3798_5122	S36	G3	C2	1891	China
P3802_5123	S36	G3	C2	1891	China
P3805_5126	S36	G3	C2	1891	China
P3808_5127	S36	G3	C2	1891	China
P3811_5128	S34	G3	C2	1891	China
P4226_AB16	S36	G3	C2	1806	China
P4241_AB175	S35	G3	C2	136	China
P4244_AB176	S35	G3	C2	136	China
P4251_AB17	S36	G3	C2	1891	China
P4269_AB18	S36	G3	C2	1891	China
P4296_AB20	S36	G3	C2	381	China
P4301_AB21	S30	G3	C2	1806	China
P4311_AB22	S36	G3	C2	381	China
P4335_AB23	S36	G3	C2	1806	China
P4357_AB25	S36	G3	C2	381	China
P4366_AB26	S36	G3	C2	381	China
P4433_AB36	S36	G3	C2	1816	China
P4913_AB	S36	G3	C2	1891	China
P2192_s221_1	S37	G4	C3	2164	China
P2238_s248_1	S38	G4	C3	1962	China
P2240_s249_1	S38	G4	C3	N/A	China
P1003_Ab21	S39	G4	C3	381	China
P3566_4300STDY7045832_1	S40	G4	C3	1809	Thailand
P3297_4300STDY7045742_1	S41	G4	C3	1891	Thailand
P359_4300STDY7045754_1	S41	G4	C3	1834	Thailand
P3761_4300STDY7045902_1	S41	G4	C3	1816	Thailand
P4159_AB12	S42	G4	C3	381	China
P3127_4300STDY7045682_1	S43	G4	C3	1809	Thailand
P3131_4300STDY7045683_1	S43	G4	C3	1809	Thailand
P3134_4300STDY7045684_1	S43	G4	C3	1684	Thailand
P3143_4300STDY7045687_1	S43	G4	C3	1816	Thailand
P3150_4300STDY7045690_1	S43	G4	C3	1684	Thailand
P3187_4300STDY7045705_1	S43	G4	C3	1684	Thailand
P3229_4300STDY7045721_1	S43	G4	C3	1809	Thailand
P3233_4300STDY7045722_1	S43	G4	C3	1809	Thailand
P3241_4300STDY7045725_1	S43	G4	C3	1684	Thailand
P3261_4300STDY7045731_1	S43	G4	C3	1809	Thailand
P3375_4300STDY7045777_1	S43	G4	C3	1423	Thailand
P3390_4300STDY7045781_1	S43	G4	C3	1809	Thailand
P3428_4300STDY7045791_1	S43	G4	C3	1809	Thailand
P3568_4300STDY7045833_1	S43	G4	C3	1809	Thailand
P3591_4300STDY7045841_1	S43	G4	C3	1809	Thailand
P3721_4300STDY7045883_1	S43	G4	C3	1816	Thailand
P3754_4300STDY7045900_1	S43	G4	C3	1816	Thailand
P3757_4300STDY7045901_1	S43	G4	C3	1806	Thailand
P3769_4300STDY7045905_1	S43	G4	C3	1816	Thailand
P4194_AB_1	S43	G4	C3	1891	China
P4197_AB_1	S43	G4	C3	1891	China
P2176_s212_1	S44	G4	C3	2164	China
P2178_s213_1	S44	G4	C3	N/A	China
P2180_s214_1	S44	G4	C3	2164	China
P2185_s217_1	S44	G4	C3	2164	China
P2189_s219_1	S44	G4	C3	2164	China
P4452_AB38_1	S44	G4	C3	1816	China
P1352_AB81	S45	G4	C3	1816	China
P1405_AB96	S45	G4	C3	1816	China
P2130_RCS2_1	S46	G4	C3	2164	France
P3102_292	S46	G4	C3	N/A	Germany
P3525_4300STDY7045817_1	S46	G4	C3	1809	Thailand
P3526_4300STDY7045817	S46	G4	C3	1809	Thailand
P4496_AB40_1	S46	G4	C3	1816	China
P4508_AB41_1	S46	G4	C3	1816	China
P1442_ABAY04001_1	S47	G4	C3	1806	South Korea
P2037_O1-4_1	S47	G4	C3	1806	China
P251_20881_1	S47	G4	C3	1806	China
P255_20883_1	S47	G4	C3	1806	China
P3256_4300STDY7045729_1	S47	G4	C3	1809	Thailand
P3435_4300STDY7045793_1	S47	G4	C3	1809	Thailand
P3473_4300STDY7045805_1	S47	G4	C3	1809	Thailand
P3519_4300STDY7045816_1	S47	G4	C3	1809	Thailand
P3577_4300STDY7045837_1	S47	G4	C3	1809	Thailand
P3582_4300STDY7045839_1	S47	G4	C3	1809	Thailand
P3602_4300STDY7045843_1	S47	G4	C3	1806	Thailand
P3751_4300STDY7045899_1	S47	G4	C3	1816	Thailand
P4349_AB24_1	S47	G4	C3	381	China
P4438_AB3785_1	S47	G4	C3	848	USA
P4475_AB4025_1	S47	G4	C3	848	USA
P4479_AB4026_1	S47	G4	C3	848	USA
P4533_AB4498_1	S47	G4	C3	848	USA
P4703_ABAY09009_1	S47	G4	C3	191	South Korea
P1839_J133	S48	G4	C3	1806	Japan
P1990_MDRAB41	S49	G4	C3	544	Taiwan
P2757_XH810_1	S49	G4	C3	191	China
P1821_I43	S50	G5	C4	2405	Brazil
P16_15A831_1	S51	G5	C4	1808	France
P1740_D15_1	S51	G5	C4	N/A	Australia
P1835_ISAB51_1	S51	G5	C4	1806	Taiwan
P187_2015ZJAB8_1	S51	G5	C4	1806	China
P2183_s216_1	S51	G5	C4	2164	China
P1008_Ab222	S52	G5	C4	1806	Australia
P1022_Ab236	S52	G5	C4	1806	Australia
P1028_Ab237	S52	G5	C4	1806	Australia
P1034_Ab238	S52	G5	C4	1806	Australia
P1040_Ab239	S52	G5	C4	1806	Australia
P1049_Ab240	S52	G5	C4	1806	Australia
P106_2011LNAB2	S52	G5	C4	N/A	China
P1103_AB30	S52	G5	C4	1816	China
P1332_Ab77	S52	G5	C4	1806	Australia
P1443_ABAY04001	S52	G5	C4	1806	South Korea
P1447_ABAY09002	S52	G5	C4	1962	South Korea
P1458_ABAY09011	S52	G5	C4	1962	South Korea
P152_2015ZJAB13	S52	G5	C4	N/A	China
P1649_AF-673	S52	G5	C4	1806	USA
P1708_AYP-A2	S52	G5	C4	1806	Australia
P1720_CBA7	S52	G5	C4	1806	South Korea
P1808_HJ13	S52	G5	C4	1806	China
P181_2015ZJAB7	S52	G5	C4	1806	China
P1857_KMDRAB15	S52	G5	C4	2164	Taiwan
P2002_MDR-TJ	S52	G5	C4	1837	China
P2016_MH7	S52	G5	C4	1837	China
P2038_O1-4	S52	G5	C4	1806	China
P2047_O1-8	S52	G5	C4	1806	China
P2055_O2-4	S52	G5	C4	1806	China
P2071_ORAB01	S52	G5	C4	1806	USA
P2138_RCS6	S52	G5	C4	1806	France
P2144_S11	S52	G5	C4	1806	USA
P2175_s212	S52	G5	C4	2164	China
P2177_s213	S52	G5	C4	N/A	China
P2179_s214	S52	G5	C4	2164	China
P2181_s215	S52	G5	C4	2164	China
P2188_s219	S52	G5	C4	2164	China
P2190_s220	S52	G5	C4	2164	China
P2193_s222	S52	G5	C4	2164	China
P2200_s228	S52	G5	C4	381	China
P2279_s270	S52	G5	C4	381	China
P2283_s271	S52	G5	C4	381	China
P2296_s275	S52	G5	C4	381	China
P2299_s276	S52	G5	C4	381	China
P2303_s277	S52	G5	C4	381	China
P2342_SSMA8	S52	G5	C4	1806	South Korea
P2359_TG22653_1	S52	G5	C4	1806	USA
P2363_TG60155_1	S52	G5	C4	1806	USA
P252_20881	S52	G5	C4	1806	China
P2524_XH670	S52	G5	C4	381	China
P2528_XH671	S52	G5	C4	1806	China
P2532_XH672	S52	G5	C4	1806	China
P256_20883	S52	G5	C4	1806	China
P2573_XH698	S52	G5	C4	1806	China
P2589_XH706	S52	G5	C4	1806	China
P2596_XH709	S52	G5	C4	191	China
P2671_XH747	S52	G5	C4	1806	China
P2675_XH748	S52	G5	C4	1806	China
P2724_XH780	S52	G5	C4	1806	China
P2763_XH823	S52	G5	C4	1806	China
P2796_XH840	S52	G5	C4	1837	China
P2814_ZQ2	S52	G5	C4	1052	Iraq
P4955_AbPK1_1	S53	G6	C5	452	Pakistan
P131_2011ZJAB1	S54	G6	C5	643	China
P180_2015ZJAB7	S54	G6	C5	1806	China
P186_2015ZJAB8	S54	G6	C5	1806	China
P192_2015ZJAB9_2	S54	G6	C5	642	China
P2955_2011ZJAB2	S54	G6	C5	651	China
P4096_AB112	S54	G6	C5	1806	China
P4139_AB117	S54	G6	C5	1806	China
P4146_AB119	S54	G6	C5	1806	China
P4163_AB133	S54	G6	C5	1806	China
P4164_AB134	S54	G6	C5	1806	China
P4179_AB143	S54	G6	C5	1806	China
P4200_AB159	S54	G6	C5	1806	China
P4208_AB162	S54	G6	C5	1806	China
P4235_AB172	S54	G6	C5	1806	China
P4598_AB52	S54	G6	C5	1806	China
P4599_AB54	S54	G6	C5	1806	China
P4629_AB73	S54	G6	C5	1806	China
P4631_AB74	S54	G6	C5	1806	China
P4632_AB75	S54	G6	C5	1806	China
P4640_AB79	S54	G6	C5	1806	China
P4642_AB81	S54	G6	C5	1816	China
P4650_AB88	S54	G6	C5	136	China
P4653_AB89	S54	G6	C5	1816	China
P4660_AB91	S54	G6	C5	1806	China
P4667_AB96	S54	G6	C5	1816	China
P4669_AB99	S54	G6	C5	1816	China
P3380_4300STDY7045780	S55	G6	C5	930	Thailand
P4488_AB4052	S56	G6	C5	452	USA
P4549_AB4878	S56	G6	C5	452	USA
P4553_AB4932	S56	G6	C5	452	USA
P4557_AB4957	S56	G6	C5	452	USA
P4574_AB5001	S56	G6	C5	452	USA
P4797_ABAY13003	S57	G6	C5	191	South Korea
P4802_ABAY13004	S57	G6	C5	191	South Korea
P4810_ABAY13007	S57	G6	C5	191	South Korea
P4821_ABAY13013	S57	G6	C5	191	South Korea
P4832_ABAY13018	S57	G6	C5	191	South Korea
P4837_ABAY13019	S57	G6	C5	191	South Korea
P4840_ABAY14001	S57	G6	C5	191	South Korea
P4845_ABAY14003	S57	G6	C5	191	South Korea
P4851_ABAY14005	S57	G6	C5	191	South Korea
P4868_ABAY14014	S57	G6	C5	191	South Korea
P4875_ABAY15002	S57	G6	C5	191	South Korea
P4879_ABAY15004	S57	G6	C5	191	South Korea
P4883_ABAY15005	S57	G6	C5	191	South Korea
P4888_ABAY15007	S57	G6	C5	1852	South Korea
P4891_ABAY15008	S57	G6	C5	191	South Korea
P4902_ABAY15011	S57	G6	C5	191	South Korea
P1457_ABAY09010_1	S65	G7	C6	191	South Korea
P1989_MDRAB16_1	S65	G7	C6	455	Taiwan
P2131_RCS2_1	S61	G7	C6	2164	France
P2153_S17	S61	G7	C6	1806	USA
P2339_SPU7_1	S65	G7	C6	455	Taiwan
P2478_XH640_1	S65	G7	C6	1852	China
P2479_XH642_1	S59	G7	C6	1333	China
P2496_XH648_1	S59	G7	C6	1333	China
P2500_XH661_1	S59	G7	C6	1333	China
P2501_XH662_1	S58	G7	C6	1333	China
P2509_XH664_1	S59	G7	C6	1333	China
P2520_XH668_1	S59	G7	C6	1333	China
P2539_XH673_1	S59	G7	C6	1333	China
P2540_XH674_1	S59	G7	C6	1333	China
P2570_XH697_1	S65	G7	C6	N/A	China
P2619_XH719_1	S65	G7	C6	1852	China
P2721_XH771_1	S65	G7	C6	N/A	China
P2831_09A16CRGN0014	S65	G7	C6	1806	Canada
P2836_09A16CRGN003B	S65	G7	C6	1806	Canada
P2838_10042_1	S65	G7	C6	2057	Mexico
P2855_11A1213CRGN008	S65	G7	C6	1806	Canada
P2860_11A1213CRGN055	S65	G7	C6	1806	Canada
P2862_11A1213CRGN064	S65	G7	C6	1806	Canada
P2865_11A1314CRGN088	S65	G7	C6	1806	Canada
P2868_11A1314CRGN089	S65	G7	C6	1806	Canada
P2872_11A14CRGN003	S65	G7	C6	1806	Canada
P2887_15A34	S65	G7	C6	872	South Korea
P2971_2015ZJAB14_1	S65	G7	C6	1852	China
P3014_2015ZJAB3_1	S65	G7	C6	1852	China
P3159_4300STDY7045692	S65	G7	C6	2056	Thailand
P3163_4300STDY7045693	S65	G7	C6	1806	Thailand
P3174_4300STDY7045699	S65	G7	C6	1806	Thailand
P3210_4300STDY7045711	S65	G7	C6	1806	Thailand
P3213_4300STDY7045712	S65	G7	C6	1806	Thailand
P3216_4300STDY7045713	S65	G7	C6	1806	Thailand
P3243_4300STDY7045726	S60	G7	C6	1962	Thailand
P3272_4300STDY7045735	S65	G7	C6	1890	Thailand
P3275_4300STDY7045736	S65	G7	C6	1806	Thailand
P3311_4300STDY7045747	S65	G7	C6	1816	Thailand
P3341_4300STDY7045760	S65	G7	C6	1806	Thailand
P3363_4300STDY7045768	S65	G7	C6	1838	Thailand
P3378_4300STDY7045778	S65	G7	C6	1834	Thailand
P3537_4300STDY7045822	S65	G7	C6	1816	Thailand
P3539_4300STDY7045823_1	S62	G7	C6	799	Thailand
P3556_4300STDY7045828	S65	G7	C6	1890	Thailand
P3565_4300STDY7045832	S65	G7	C6	1809	Thailand
P3574_4300STDY7045835	S65	G7	C6	1890	Thailand
P3785_4300STDY7045910	S63	G7	C6	1962	Thailand
P3909_7847_1	S65	G7	C6	1806	Mexico
P3950_A320	S65	G7	C6	350	Netherlands
P4093_Ab11111_1	S65	G7	C6	1806	N/A
P4203_AB15	S65	G7	C6	1816	China
P4274_Ab191	S65	G7	C6	1806	China
P4358_AB25	S65	G7	C6	381	China
P4382_AB29	S65	G7	C6	1891	China
P4408_AB34299	S65	G7	C6	1834	N/A
P4495_AB40	S65	G7	C6	1816	China
P4545_Ab4653_1	S65	G7	C6	1962	China
P4626_ab736	S65	G7	C6	931	USA
P4683_Aba	S65	G7	C6	1816	China
P4697_ABAY09003_1	S65	G7	C6	191	South Korea
P4726_ABAY11001	S65	G7	C6	357	South Korea
P4737_ABAY11006	S65	G7	C6	357	South Korea
P4743_ABAY11008	S65	G7	C6	357	South Korea
P4746_ABAY11009	S65	G7	C6	191	South Korea
P4784_ABAY12018	S65	G7	C6	357	South Korea
P4785_ABAY12019	S65	G7	C6	357	South Korea
P4905_ABCR01_2	S65	G7	C6	1816	Thailand
P4907_ABCR01_2	S65	G7	C6	1816	Thailand
P4972_ACICU	S64	G7	C6	1836	Italy
P4993_AF-673	S65	G7	C6	1806	USA
P5013_AK	S65	G7	C6	3341	Greece
P5018_AK	S65	G7	C6	3341	Greece
P5022_AK	S65	G7	C6	3341	Greece
P5026_AK	S65	G7	C6	3341	Greece
P5150_AO	S65	G7	C6	3341	Greece
P5166_AO	S65	G7	C6	3341	Greece
P2915_2005JSAB1_1	S66	G8	C7	1806	China
P2970_2015ZJAB14_1	S66	G8	C7	1852	China
P2983_2015ZJAB1_1	S66	G8	C7	451	China
P3007_2015ZJAB2_1	S66	G8	C7	451	China
P3012_2015ZJAB3_1	S66	G8	C7	1852	China
P2668_XH746	S67	G8	C7	547	China
P2944_2011HNAB1	S68	G8	C7	1806	China
P4537_Ab4568	S68	G8	C7	191	China
P4641_AB7	S68	G8	C7	1806	China
P4718_ABAY10004	S68	G8	C7	191	South Korea
P4721_ABAY10005	S68	G8	C7	191	South Korea
P4723_ABAY10006	S68	G8	C7	191	South Korea
P4728_ABAY11002	S68	G8	C7	191	South Korea
P3446_4300STDY7045798	S69	G8	C7	1418	Thailand
P3450_4300STDY7045799	S69	G8	C7	1418	Thailand
P3499_4300STDY7045811	S69	G8	C7	1418	Thailand
P3558_4300STDY7045829	S69	G8	C7	1418	Thailand
P444_4300STDY7045825_1	S69	G8	C7	164	Thailand
P2918_2005LNAB4	S70	G8	C7	1806	China
P1576_AbCrete_1	S71	G9	C7	350	UK
P1697_AO	S71	G9	C7	3341	Greece
P1703_AO	S71	G9	C7	3341	Greece
P2118_R7	S71	G9	C7	1806	USA
P2344_ST-2	S71	G9	C7	2164	Spain
P4165_AB134	S72	G10	C8	1806	China
P4630_AB73	S72	G10	C8	1806	China
P4652_AB88	S72	G10	C8	136	China
P3777_4300STDY7045907	S73	G10	C8	2056	Thailand
P2623_XH724	S74	G10	C8	N/A	China
P2968_2015ZJAB13	S74	G10	C8	N/A	China
P3082_20881	S74	G10	C8	1806	China
P3085_20883	S74	G10	C8	1806	China
P1777_HJ03	S75	G10	C8	191	China
P1782_HJ04	S75	G10	C8	191	China
P2428_XH512	S75	G10	C8	462	China
P2438_XH545	S75	G10	C8	462	China
P2492_XH647	S75	G10	C8	1332	China
P2580_XH703	S75	G10	C8	N/A	China
P2636_XH729	S75	G10	C8	N/A	China
P2640_XH730	S75	G10	C8	462	China
P4046_AB_1	S76	G11	C9	1891	China
P4175_AB_1	S76	G11	C9	1891	China
P4278_AB_1	S76	G11	C9	1891	China
P4292_AB_1	S76	G11	C9	1891	China
P4400_AB_1	S76	G11	C9	1891	China
P3177_4300STDY7045701_1	S77	G11	C9	1890	Thailand
P3342_4300STDY7045761_1	S77	G11	C9	1890	Thailand
P3365_4300STDY7045769_1	S77	G11	C9	1890	Thailand
P3554_4300STDY7045828_1	S77	G11	C9	1890	Thailand
P3572_4300STDY7045835_1	S77	G11	C9	1890	Thailand
P3181_4300STDY7045703	S78	G11	C9	1933	Thailand
P4383_AB2_1	S79	G11	C9	381	China
P3350_4300STDY7045764	S80	G11	C9	1634	Thailand
P3493_4300STDY7045809	S80	G11	C9	1933	Thailand
P3497_4300STDY7045810	S80	G11	C9	1933	Thailand
P346_4300STDY7045746	S81	G11	C9	2893	Thailand
P2670_XH746	S82	G11	C9	547	China
P2969_2015ZJAB14_1	S82	G11	C9	1852	China
P2984_2015ZJAB1_1	S82	G11	C9	451	China
P2995_2015ZJAB23_1	S82	G11	C9	1852	China
P3006_2015ZJAB2_1	S82	G11	C9	451	China
P3011_2015ZJAB3_1	S82	G11	C9	1852	China
P4926_AB-HZ-C95_1	S82	G11	C9	1852	China
P2902_2003BJAB12_1	S83	G12	C10	1962	China
P2908_2004BJAB14_1	S83	G12	C10	1962	China
P2893_15A5_1	S84	G12	C10	191	South Korea
P2905_2004BJAB10	S84	G12	C10	1513	China
P2906_2004BJAB13_1	S84	G12	C10	1513	China
P2927_2011BJAB4	S84	G12	C10	1962	China
P2950_2011LNAB3	S84	G12	C10	1837	China
P4474_AB4025_1	S84	G12	C10	848	USA
P4478_AB4026	S84	G12	C10	848	USA
P4482_AB4027_1	S84	G12	C10	848	USA
P4540_Ab4568	S84	G12	C10	191	China
P4564_Ab4977	S84	G12	C10	191	China
P4699_ABAY09003_1	S84	G12	C10	191	South Korea
P4700_ABAY09007	S84	G12	C10	191	South Korea
P4702_ABAY09009	S84	G12	C10	191	South Korea
P4705_ABAY09010_1	S84	G12	C10	191	South Korea
P4709_ABAY10002	S84	G12	C10	191	South Korea
P4716_ABAY10004	S84	G12	C10	191	South Korea
P4720_ABAY10005	S84	G12	C10	191	South Korea
P4722_ABAY10006	S84	G12	C10	191	South Korea
P4744_ABAY11009	S84	G12	C10	191	South Korea
P4779_ABAY12017	S84	G12	C10	191	South Korea
P4786_ABAY13001	S84	G12	C10	191	South Korea
P4791_ABAY13002	S84	G12	C10	191	South Korea
P4818_ABAY13013	S84	G12	C10	191	South Korea
P4829_ABAY13018	S84	G12	C10	191	South Korea
P4834_ABAY13019	S84	G12	C10	191	South Korea
P4848_ABAY14005	S84	G12	C10	191	South Korea
P2922_2011BJAB1	S85	G12	C10	1962	China
P3823_6009-2	S85	G12	C10	350	Portugal
P3951_A320	S85	G12	C10	350	Netherlands
P4974_ACICU	S85	G12	C10	1836	Italy
P3432_4300STDY7045792	S86	G13	C11	1809	Thailand
P3415_4300STDY7045787	S87	G13	C11	1809	Thailand
P3399_4300STDY7045784	S88	G13	C11	1809	Thailand
P3516_4300STDY7045815	S88	G13	C11	1809	Thailand
P3087_2092	S89	G13	C11	1891	China
P3295_4300STDY7045741	S89	G13	C11	1816	Thailand
P3531_4300STDY7045819	S89	G13	C11	1809	Thailand
P3803_5123	S89	G13	C11	1891	China
P3806_5126	S89	G13	C11	1891	China
P3809_5127	S89	G13	C11	1891	China
P4250_AB17	S89	G13	C11	1891	China
P4270_AB18	S89	G13	C11	1891	China
P4285_AB19	S89	G13	C11	381	China
P4297_AB20	S89	G13	C11	381	China
P4302_AB21	S89	G13	C11	1806	China
P4312_AB22	S89	G13	C11	381	China
P4367_AB26	S89	G13	C11	381	China
P4380_AB28	S89	G13	C11	381	India
P4434_AB36	S89	G13	C11	1816	China
P4444_AB37	S89	G13	C11	381	China
P4469_AB39	S89	G13	C11	1891	China
P4512_AB42	S89	G13	C11	1891	China
P4911_AB	S89	G13	C11	1891	China
P3317_4300STDY7045749	S90	G13	C11	1809	Thailand
P3329_4300STDY7045756	S90	G13	C11	1809	Thailand
P3796_5121	S90	G13	C11	1891	China
P3139_4300STDY7045685	S91	G13	C11	1809	Thailand
P3441_4300STDY7045794	S91	G13	C11	1809	Thailand
P3812_5128	S91	G13	C11	1891	China
P3388_4300STDY7045781	S92	G14	C12	1809	Thailand
P3398_4300STDY7045784	S92	G14	C12	1809	Thailand
P3412_4300STDY7045787	S92	G14	C12	1809	Thailand
P3422_4300STDY7045790	S93	G14	C12	1809	Thailand
P3427_4300STDY7045791	S92	G14	C12	1809	Thailand
P3439_4300STDY7045794	S92	G14	C12	1809	Thailand
P3513_4300STDY7045815	S92	G14	C12	1809	Thailand
P3518_4300STDY7045816	S92	G14	C12	1809	Thailand
P3523_4300STDY7045817	S92	G14	C12	1809	Thailand
P3563_4300STDY7045832	S92	G14	C12	1809	Thailand
P3576_4300STDY7045837	S92	G14	C12	1809	Thailand
P3581_4300STDY7045839	S92	G14	C12	1809	Thailand
P445_4300STDY7045825	S92	G14	C12	164	Thailand
P454_4300STDY7045830	S92	G14	C12	1809	Thailand
P3987_AB030_1	S94	G15	C13	758	Mexico
P4914_AbH12O-A2_1	S95	G15	C13	924	Spain
P3913_810CP	S96	G15	C13	758	Canada
P4102_Ab11502	S96	G15	C13	758	Mexico
P4106_Ab11536	S96	G15	C13	758	Mexico
P4110_Ab11547	S96	G15	C13	758	Mexico
P4119_Ab11551	S96	G15	C13	758	Mexico
P4124_Ab11598	S96	G15	C13	758	Mexico
P4133_Ab11606	S96	G15	C13	758	Mexico
P4500_Ab4197	S96	G15	C13	758	Mexico
P4578_Ab5013	S96	G15	C13	758	Mexico
P4982_AF-401_1	S96	G15	C13	1942	Mexico
P3989_AB030_1	S97	G15	C13	758	Canada
P4916_AbH12O-A2_1	S97	G15	C13	924	Spain
