# Supplementary material for: Geographic variation in abundance and diversity of Acinetobacter baumannii Vieuvirus bacteriophages
Source: Front Microbiol. 2025 Jan 28;16:1522711. doi: 10.3389/fmicb.2025.1522711 (PMC11813220; doi:10.3389/fmicb.2025.1522711)
Supplement: Supplementary file 1 [file Supplementary_file_1.zip › Supplementary Data 9.XLSX]

## Sheet: Prophage & Strain Registry
Supplementary data 9. Table frequency of phages and prophages from the different genera (clusters) by host.
Strain	Cluster 1	Cluster 2	Cluster 3	Cluster 4	Cluster 5	Cluster 6	Cluster 7	Cluster 8	Cluster 9	Cluster 10	Cluster 11	Cluster 12	Cluster 13	ST (Oxford)	Prophages	Host	Location	Genome ID
292	0	0	1	0	0	0	0	0	0	0	0	0	0	NONE	1	Homo sapiens	Germany	GCA_001584485.1
2092	0	1	0	0	0	0	0	0	0	0	1	0	0	1891	2	Homo sapiens	China	GCA_007999625.1
5121	0	1	0	0	0	0	0	0	0	0	1	0	0	1891	2	Homo sapiens	China	GCA_008000165.1
5122	0	1	0	0	0	0	0	0	0	0	0	0	0	1891	1	Homo sapiens	China	GCA_008000125.1
5123	0	1	0	0	0	0	0	0	0	0	1	0	0	1891	2	Homo sapiens	China	GCA_008000095.1
5126	0	1	0	0	0	0	0	0	0	0	1	0	0	1891	2	Homo sapiens	China	GCA_008000075.1
5127	0	1	0	0	0	0	0	0	0	0	1	0	0	1891	2	Homo sapiens	China	GCA_008000045.1
5128	0	1	0	0	0	0	0	0	0	0	1	0	0	1891	2	Homo sapiens	China	GCA_008000025.1
5845	1	0	0	0	0	0	0	0	0	0	0	0	0	417	1	Homo sapiens	Mexico	GCA_003522885.1
7847	0	0	0	0	0	1	0	0	0	0	0	0	0	1806	1	Homo sapiens	Mexico	GCA_003516005.1
9102	1	0	0	0	0	0	0	0	0	0	0	0	0	1604	1	Homo sapiens	Mexico	GCA_003522845.1
10042	0	0	0	0	0	1	0	0	0	0	0	0	0	2057	1	Homo sapiens	Mexico	GCA_003522785.1
11510	1	0	0	0	0	0	0	0	0	0	0	0	0	758	1	Homo sapiens	Mexico	GCA_001922425.2
20881	0	0	1	1	0	0	0	1	0	0	0	0	0	1806	3	Homo sapiens	China	GCA_007999985.1
20883	0	0	1	1	0	0	0	1	0	0	0	0	0	1806	3	Homo sapiens	China	GCA_007999945.1
09A16CRGN0014	1	0	0	0	0	1	0	0	0	0	0	0	0	1806	2	Homo sapiens	Canada	GCA_003931755.1
09A16CRGN003B	1	0	0	0	0	1	0	0	0	0	0	0	0	1806	2	Homo sapiens	Canada	GCA_003931775.1
11A1213CRGN008	1	0	0	0	0	1	0	0	0	0	0	0	0	1806	2	Homo sapiens	Canada	GCA_004101745.1
11A1213CRGN055	1	0	0	0	0	1	0	0	0	0	0	0	0	1806	2	Homo sapiens	Canada	GCA_004101725.1
11A1213CRGN064	1	0	0	0	0	1	0	0	0	0	0	0	0	1806	2	Homo sapiens	Canada	GCA_008244865.1
11A1314CRGN088	1	0	0	0	0	1	0	0	0	0	0	0	0	1806	2	Homo sapiens	Canada	GCA_004101685.1
11A1314CRGN089	1	0	0	0	0	1	0	0	0	0	0	0	0	1806	2	Homo sapiens	Canada	GCA_008244905.1
11A14CRGN003	1	0	0	0	0	1	0	0	0	0	0	0	0	1806	2	Homo sapiens	Canada	GCA_004101705.1
15A34	0	0	0	0	0	1	0	0	0	0	0	0	0	872	1	Homo sapiens	South Korea	GCA_002082685.1
15A5	0	0	0	0	0	0	0	0	0	1	0	0	0	191	1	Homo sapiens	South Korea	GCA_002082705.1
15A831	0	0	0	1	0	0	0	0	0	0	0	0	0	1808	1	Homo sapiens	France	GCA_004136925.1
2003BJAB12	0	0	0	0	0	0	0	0	0	1	0	0	0	1962	1	Homo sapiens	China	GCA_000804735.1
2004BJAB10	0	0	0	0	0	0	0	0	0	1	0	0	0	1513	1	Homo sapiens	China	GCA_000804655.1
2004BJAB13	0	0	0	0	0	0	0	0	0	1	0	0	0	1513	1	Homo sapiens	China	GCA_000804745.1
2004BJAB14	0	0	0	0	0	0	0	0	0	1	0	0	0	1962	1	Homo sapiens	China	GCA_000804715.1
2005JSAB1	0	0	0	0	0	0	1	0	0	0	0	0	0	1806	1	Homo sapiens	China	GCA_000804795.1
2005LNAB4	0	0	0	0	0	0	1	0	0	0	0	0	0	1806	1	Homo sapiens	China	GCA_000804905.1
2011BJAB1	0	0	0	0	0	0	0	0	0	1	0	0	0	1962	1	Homo sapiens	China	GCA_000805295.1
2011BJAB4	0	0	0	0	0	0	0	0	0	1	0	0	0	1962	1	Homo sapiens	China	GCA_000804665.1
2011HNAB1	0	0	0	0	0	0	1	0	0	0	0	0	0	1806	1	Homo sapiens	China	GCA_000805125.1
2011LNAB2	0	0	0	1	0	0	0	0	0	0	0	0	0	NONE	1	Homo sapiens	China	GCA_000805145.1
2011LNAB3	0	0	0	0	0	0	0	0	0	1	0	0	0	1837	1	Homo sapiens	China	GCA_000805195.1
2011ZJAB1	0	0	0	0	1	0	1	0	0	0	0	0	0	643	2	Homo sapiens	China	GCA_000804895.1
2011ZJAB2	0	0	0	0	1	0	0	0	0	0	0	0	0	651	1	Homo sapiens	China	GCA_000805205.1
2015ZJAB1	0	0	0	0	0	0	0	0	1	0	0	0	0	451	1	Homo sapiens	China	GCA_001617825.1
2015ZJAB13	0	0	0	1	0	0	0	1	0	0	0	0	0	NONE	2	Homo sapiens	China	GCA_009753665.1
2015ZJAB14	0	0	0	0	0	1	1	0	1	0	0	0	0	1852	3	Homo sapiens	China	GCA_009753905.1
2015ZJAB2	0	0	0	0	0	0	1	0	1	0	0	0	0	451	2	Homo sapiens	China	GCA_001617885.1
2015ZJAB23	0	0	0	0	0	0	0	0	1	0	0	0	0	1852	1	Homo sapiens	China	GCA_009758335.1
2015ZJAB3	0	0	0	0	0	1	1	0	1	0	0	0	0	1852	3	Homo sapiens	China	GCA_001617835.1
2015ZJAB7	0	0	0	1	1	0	0	0	0	0	0	0	0	1806	2	Homo sapiens	China	GCA_001617915.1
2015ZJAB8	0	0	0	1	1	0	0	0	0	0	0	0	0	1806	2	Homo sapiens	China	GCA_001617945.1
2015ZJAB9	0	0	0	0	1	0	0	0	0	0	0	0	0	642	1	Homo sapiens	China	GCA_009753775.1
4300STDY7045682	0	0	1	0	0	0	0	0	0	0	0	0	0	1809	1	Homo sapiens	Thailand	GCA_900494455.1
4300STDY7045683	0	0	1	0	0	0	0	0	0	0	0	0	0	1809	1	Homo sapiens	Thailand	GCA_900494465.1
4300STDY7045684	0	0	1	0	0	0	0	0	0	0	0	0	0	1684	1	Homo sapiens	Thailand	GCA_900494395.1
4300STDY7045685	0	0	0	0	0	0	0	0	0	0	1	0	0	1809	1	Homo sapiens	Thailand	GCA_900494405.1
4300STDY7045687	0	0	1	0	0	0	0	0	0	0	0	0	0	1816	1	Homo sapiens	Thailand	GCA_900494695.1
4300STDY7045689	1	0	0	0	0	0	0	0	0	0	0	0	0	NONE	1	Homo sapiens	Thailand	GCA_900494565.1
4300STDY7045690	0	0	1	0	0	0	0	0	0	0	0	0	0	1684	1	Homo sapiens	Thailand	GCA_900494765.1
4300STDY7045692	0	0	0	0	0	1	0	0	0	0	0	0	0	2056	1	Homo sapiens	Thailand	GCA_900494645.1
4300STDY7045693	1	0	0	0	0	1	0	0	0	0	0	0	0	1806	2	Homo sapiens	Thailand	GCA_900494495.1
4300STDY7045699	1	0	0	0	0	1	0	0	0	0	0	0	0	1806	2	Homo sapiens	Thailand	GCA_900494805.1
4300STDY7045701	0	0	0	0	0	0	0	0	1	0	0	0	0	1890	1	Homo sapiens	Thailand	GCA_900494825.1
4300STDY7045703	0	0	0	0	0	0	0	0	1	0	0	0	0	1933	1	Homo sapiens	Thailand	GCA_900494845.1
4300STDY7045705	0	0	1	0	0	0	0	0	0	0	0	0	0	1684	1	Homo sapiens	Thailand	GCA_900494925.1
4300STDY7045711	1	0	0	0	0	1	0	0	0	0	0	0	0	1806	2	Homo sapiens	Thailand	GCA_900494965.1
4300STDY7045712	1	0	0	0	0	1	0	0	0	0	0	0	0	1806	2	Homo sapiens	Thailand	GCA_900494945.1
4300STDY7045713	1	0	0	0	0	1	0	0	0	0	0	0	0	1806	2	Homo sapiens	Thailand	GCA_900494895.1
4300STDY7045721	1	0	1	0	0	0	0	0	0	0	0	0	0	1809	2	Homo sapiens	Thailand	GCA_900495055.1
4300STDY7045722	0	0	1	0	0	0	0	0	0	0	0	0	0	1809	1	Homo sapiens	Thailand	GCA_900495075.1
4300STDY7045725	0	0	1	0	0	0	0	0	0	0	0	0	0	1684	1	Homo sapiens	Thailand	GCA_900495065.1
4300STDY7045726	0	0	0	0	0	1	0	0	0	0	0	0	0	1962	1	Homo sapiens	Thailand	GCA_900495125.1
4300STDY7045728	1	0	0	0	0	0	0	0	0	0	0	0	0	1933	1	Homo sapiens	Thailand	GCA_900495255.1
4300STDY7045729	0	0	1	0	0	0	0	0	0	0	0	0	0	1809	1	Homo sapiens	Thailand	GCA_900495115.1
4300STDY7045731	0	0	1	0	0	0	0	0	0	0	0	0	0	1809	1	Homo sapiens	Thailand	GCA_900495155.1
4300STDY7045735	0	0	0	0	0	1	0	0	0	0	0	0	0	1890	1	Homo sapiens	Thailand	GCA_900495175.1
4300STDY7045736	1	0	0	0	0	1	0	0	0	0	0	0	0	1806	2	Homo sapiens	Thailand	GCA_900495215.1
4300STDY7045739	1	0	0	0	0	0	0	0	0	0	0	0	0	1806	1	Homo sapiens	Thailand	GCA_900495135.1
4300STDY7045741	0	0	0	0	0	0	0	0	0	0	1	0	0	1816	1	Homo sapiens	Thailand	GCA_900495245.1
4300STDY7045742	0	0	1	0	0	0	0	0	0	0	0	0	0	1891	1	Homo sapiens	Thailand	GCA_900495225.1
4300STDY7045746	0	0	0	0	0	0	0	0	1	0	0	0	0	2893	1	Homo sapiens	Thailand	GCA_900495305.1
4300STDY7045747	0	0	0	0	0	1	0	0	0	0	0	0	0	1816	1	Homo sapiens	Thailand	GCA_900495285.1
4300STDY7045749	0	0	0	0	0	0	0	0	0	0	1	0	0	1809	1	Homo sapiens	Thailand	GCA_900495275.1
4300STDY7045754	0	0	1	0	0	0	0	0	0	0	0	0	0	1834	1	Homo sapiens	Thailand	GCA_900495505.1
4300STDY7045756	0	0	0	0	0	0	0	0	0	0	1	0	0	1809	1	Homo sapiens	Thailand	GCA_900495375.1
4300STDY7045760	1	0	0	0	0	1	0	0	0	0	0	0	0	1806	2	Homo sapiens	Thailand	GCA_900495525.1
4300STDY7045761	0	0	0	0	0	0	0	0	1	0	0	0	0	1890	1	Homo sapiens	Thailand	GCA_900495455.1
4300STDY7045764	0	0	0	0	0	0	0	0	1	0	0	0	0	1634	1	Homo sapiens	Thailand	GCA_900495335.1
4300STDY7045768	0	0	0	0	0	1	0	0	0	0	0	0	0	1838	1	Homo sapiens	Thailand	GCA_900495485.1
4300STDY7045769	0	0	0	0	0	0	0	0	1	0	0	0	0	1890	1	Homo sapiens	Thailand	GCA_900495395.1
4300STDY7045777	1	0	1	0	0	0	0	0	0	0	0	0	0	1423	2	Homo sapiens	Thailand	GCA_900495555.1
4300STDY7045778	0	0	0	0	0	1	0	0	0	0	0	0	0	1834	1	Homo sapiens	Thailand	GCA_900495585.1
4300STDY7045780	0	0	0	0	1	0	0	0	0	0	0	0	0	930	1	Homo sapiens	Thailand	GCA_900495635.1
4300STDY7045781	0	0	1	0	0	0	0	0	0	0	0	1	0	1809	2	Homo sapiens	Thailand	GCA_900495655.1
4300STDY7045784	0	0	0	0	0	0	0	0	0	0	1	1	0	1809	2	Homo sapiens	Thailand	GCA_900495755.1
4300STDY7045787	0	0	0	0	0	0	0	0	0	0	1	1	0	1809	2	Homo sapiens	Thailand	GCA_900495685.1
4300STDY7045790	0	0	0	0	0	0	0	0	0	0	0	1	0	1809	1	Homo sapiens	Thailand	GCA_900495705.1
4300STDY7045791	0	0	1	0	0	0	0	0	0	0	0	1	0	1809	2	Homo sapiens	Thailand	GCA_900495785.1
4300STDY7045792	0	0	0	0	0	0	0	0	0	0	1	0	0	1809	1	Homo sapiens	Thailand	GCA_900495775.1
4300STDY7045793	0	0	1	0	0	0	0	0	0	0	0	0	0	1809	1	Homo sapiens	Thailand	GCA_900495665.1
4300STDY7045794	0	0	0	0	0	0	0	0	0	0	1	1	0	1809	2	Homo sapiens	Thailand	GCA_900495615.1
4300STDY7045798	0	0	0	0	0	0	1	0	0	0	0	0	0	1418	1	Homo sapiens	Thailand	GCA_900495795.1
4300STDY7045799	0	0	0	0	0	0	1	0	0	0	0	0	0	1418	1	Homo sapiens	Thailand	GCA_900495815.1
4300STDY7045805	0	0	1	0	0	0	0	0	0	0	0	0	0	1809	1	Homo sapiens	Thailand	GCA_900496005.1
4300STDY7045809	0	0	0	0	0	0	0	0	1	0	0	0	0	1933	1	Homo sapiens	Thailand	GCA_900495915.1
4300STDY7045810	0	0	0	0	0	0	0	0	1	0	0	0	0	1933	1	Homo sapiens	Thailand	GCA_900495905.1
4300STDY7045811	0	0	0	0	0	0	1	0	0	0	0	0	0	1418	1	Homo sapiens	Thailand	GCA_900496015.1
4300STDY7045815	0	0	0	0	0	0	0	0	0	0	1	1	0	1809	2	Homo sapiens	Thailand	GCA_900495885.1
4300STDY7045816	0	0	1	0	0	0	0	0	0	0	0	1	0	1809	2	Homo sapiens	Thailand	GCA_900495855.1
4300STDY7045817	0	0	2	0	0	0	0	0	0	0	0	1	0	1809	3	Homo sapiens	Thailand	GCA_900495895.1
4300STDY7045819	0	0	0	0	0	0	0	0	0	0	1	0	0	1809	1	Homo sapiens	Thailand	GCA_900495925.1
4300STDY7045822	0	0	0	0	0	1	0	0	0	0	0	0	0	1816	1	Homo sapiens	Thailand	GCA_900496055.1
4300STDY7045823	0	0	0	0	0	1	0	0	0	0	0	0	0	799	1	Homo sapiens	Thailand	GCA_900496045.1
4300STDY7045825	0	0	0	0	0	0	1	0	0	0	0	1	0	164	2	Homo sapiens	Thailand	GCA_900496065.1
4300STDY7045828	0	0	0	0	0	1	0	0	1	0	0	0	0	1890	2	Homo sapiens	Thailand	GCA_900496085.1
4300STDY7045829	0	0	0	0	0	0	1	0	0	0	0	0	0	1418	1	Homo sapiens	Thailand	GCA_900496125.1
4300STDY7045830	0	0	0	0	0	0	0	0	0	0	0	1	0	1809	1	Homo sapiens	Thailand	GCA_900496115.1
4300STDY7045832	0	0	1	0	0	1	0	0	0	0	0	1	0	1809	3	Homo sapiens	Thailand	GCA_900496265.1
4300STDY7045833	0	0	1	0	0	0	0	0	0	0	0	0	0	1809	1	Homo sapiens	Thailand	GCA_900496315.1
4300STDY7045835	0	0	0	0	0	1	0	0	1	0	0	0	0	1890	2	Homo sapiens	Thailand	GCA_900496285.1
4300STDY7045837	0	0	1	0	0	0	0	0	0	0	0	1	0	1809	2	Homo sapiens	Thailand	GCA_900496255.1
4300STDY7045839	0	0	1	0	0	0	0	0	0	0	0	1	0	1809	2	Homo sapiens	Thailand	GCA_900496345.1
4300STDY7045841	0	0	1	0	0	0	0	0	0	0	0	0	0	1809	1	Homo sapiens	Thailand	GCA_900496225.1
4300STDY7045843	0	0	1	0	0	0	0	0	0	0	0	0	0	1806	1	Homo sapiens	Thailand	GCA_900496305.1
4300STDY7045883	0	0	1	0	0	0	0	0	0	0	0	0	0	1816	1	Homo sapiens	Thailand	GCA_900496655.1
4300STDY7045899	0	0	1	0	0	0	0	0	0	0	0	0	0	1816	1	Homo sapiens	Thailand	GCA_900496855.1
4300STDY7045900	0	0	1	0	0	0	0	0	0	0	0	0	0	1816	1	Homo sapiens	Thailand	GCA_900496785.1
4300STDY7045901	0	0	1	0	0	0	0	0	0	0	0	0	0	1806	1	Homo sapiens	Thailand	GCA_900496795.1
4300STDY7045902	0	0	1	0	0	0	0	0	0	0	0	0	0	1816	1	Homo sapiens	Thailand	GCA_900496875.1
4300STDY7045905	0	0	1	0	0	0	0	0	0	0	0	0	0	1816	1	Homo sapiens	Thailand	GCA_900496835.1
4300STDY7045907	0	0	0	0	0	0	0	1	0	0	0	0	0	2056	1	Homo sapiens	Thailand	GCA_900496935.1
4300STDY7045910	0	0	0	0	0	1	0	0	0	0	0	0	0	1962	1	Homo sapiens	Thailand	GCA_900496955.1
6009-2	0	0	0	0	0	0	0	0	0	1	0	0	0	350	1	Homo sapiens	Portugal	GCA_003052285.1
810CP	0	0	0	0	0	0	0	0	0	0	0	0	1	758	1	Homo sapiens	Mexico	GCA_003345235.1
A320	0	0	0	0	0	1	0	0	0	1	0	0	0	350	2	Homo sapiens	Netherlands	GCA_007221455.1
AB	0	1	2	0	0	0	0	0	5	0	1	0	0	1891	9	-	China	GCA_008000275.1
AB030	0	0	0	0	0	0	0	0	0	0	0	0	2	758	2	Homo sapiens	Canada	GCA_000746645.1
AB067	1	0	0	0	0	0	0	0	0	0	0	0	0	1816	1	Homo sapiens	India	GCA_001909135.1
Ab105	3	0	0	0	0	0	0	0	0	0	0	0	0	1806	3	-	-	-
Ab11111	0	0	0	0	0	1	0	0	0	0	0	0	0	1806	1	-	-	GCA_000297915.1
AB112	0	0	0	0	1	0	0	0	0	0	0	0	0	1806	1	Homo sapiens	China	GCA_002277285.1
Ab11502	0	0	0	0	0	0	0	0	0	0	0	0	1	758	1	Homo sapiens	Mexico	GCA_001922635.1
Ab11536	0	0	0	0	0	0	0	0	0	0	0	0	1	758	1	Homo sapiens	Mexico	GCA_001922705.1
Ab11547	0	0	0	0	0	0	0	0	0	0	0	0	1	758	1	Homo sapiens	Mexico	GCA_001922695.1
Ab11551	0	0	0	0	0	0	0	0	0	0	0	0	1	758	1	Homo sapiens	Mexico	GCA_001922745.1
Ab11598	0	0	0	0	0	0	0	0	0	0	0	0	1	758	1	Homo sapiens	Mexico	GCA_001923005.1
Ab11606	0	0	0	0	0	0	0	0	0	0	0	0	1	758	1	Homo sapiens	Mexico	GCA_001922755.1
AB117	0	0	0	0	1	0	0	0	0	0	0	0	0	1806	1	Homo sapiens	China	GCA_005785965.1
AB119	0	0	0	0	1	0	0	0	0	0	0	0	0	1806	1	Homo sapiens	China	GCA_005785945.1
AB12	0	0	1	0	0	0	0	0	0	0	0	0	0	381	1	Homo sapiens	China	GCA_003007195.1
AB133	0	0	0	0	1	0	0	0	0	0	0	0	0	1806	1	Homo sapiens	China	GCA_005785885.1
AB134	0	0	0	0	1	0	0	1	0	0	0	0	0	1806	2	Homo sapiens	China	GCA_002277275.1
AB143	0	0	0	0	1	0	0	0	0	0	0	0	0	1806	1	Homo sapiens	China	GCA_005785775.1
AB15	0	0	0	0	0	1	0	0	0	0	0	0	0	1816	1	Homo sapiens	China	GCA_003007485.1
AB159	0	0	0	0	1	0	0	0	0	0	0	0	0	1806	1	Homo sapiens	China	GCA_005786425.1
AB16	0	1	0	0	0	0	0	0	0	0	0	0	0	1806	1	Homo sapiens	China	GCA_003007515.1
AB162	0	0	0	0	1	0	0	0	0	0	0	0	0	1806	1	Homo sapiens	China	GCA_002277215.1
AB17	0	1	0	0	0	0	0	0	0	0	1	0	0	1891	2	Homo sapiens	China	GCA_003007475.1
AB172	0	0	0	0	1	0	0	0	0	0	0	0	0	1806	1	Homo sapiens	China	GCA_002277175.1
AB175	0	1	0	0	0	0	0	0	0	0	0	0	0	136	1	Homo sapiens	China	GCA_005786215.1
AB176	0	1	0	0	0	0	0	0	0	0	0	0	0	136	1	Homo sapiens	China	GCA_005786185.1
AB18	0	1	0	0	0	0	0	0	0	0	1	0	0	1891	2	Homo sapiens	China	GCA_003007135.1
AB19	0	0	0	0	0	0	0	0	0	0	1	0	0	381	1	Homo sapiens	China	GCA_003007115.1
Ab191	1	0	0	0	0	1	0	0	0	0	0	0	0	1806	2	Homo sapiens	China	GCA_005784875.1
AB2	0	0	0	0	0	0	0	0	1	0	0	0	0	381	1	Homo sapiens	China	GCA_003336135.1
AB20	0	1	0	0	0	0	0	0	0	0	1	0	0	381	2	Homo sapiens	China	GCA_003007095.1
AB21	0	1	1	0	0	0	0	0	0	0	1	0	0	1806	3	Homo sapiens	China	GCA_003007065.1
AB22	0	1	0	0	0	0	0	0	0	0	1	0	0	381	2	Homo sapiens	China	GCA_003007435.1
Ab222	0	0	0	1	0	0	0	0	0	0	0	0	0	1806	1	Homo sapiens	Australia	GCA_900477755.2
AB23	0	1	0	0	0	0	0	0	0	0	0	0	0	1806	1	Homo sapiens	China	GCA_003007055.1
Ab236	0	0	0	1	0	0	0	0	0	0	0	0	0	1806	1	Homo sapiens	Australia	GCA_900477765.2
Ab237	0	0	0	1	0	0	0	0	0	0	0	0	0	1806	1	Homo sapiens	Australia	GCA_900477965.2
Ab238	0	0	0	1	0	0	0	0	0	0	0	0	0	1806	1	Homo sapiens	Australia	GCA_900477955.2
Ab239	0	0	0	1	0	0	0	0	0	0	0	0	0	1806	1	Homo sapiens	Australia	GCA_900477935.2
AB24	0	0	1	0	0	0	0	0	0	0	0	0	0	381	1	Homo sapiens	China	GCA_003007015.1
Ab240	0	0	0	1	0	0	0	0	0	0	0	0	0	1806	1	Homo sapiens	Australia	GCA_900478085.2
AB25	0	1	0	0	0	1	0	0	0	0	0	0	0	381	2	Homo sapiens	China	GCA_003007025.1
AB26	0	1	0	0	0	0	0	0	0	0	1	0	0	381	2	Homo sapiens	China	GCA_003006995.1
AB28	0	0	0	0	0	0	0	0	0	0	1	0	0	381	1	Homo sapiens	India	GCA_001535665.1
AB29	0	0	0	0	0	1	0	0	0	0	0	0	0	1891	1	Homo sapiens	China	GCA_003007405.1
AB30	0	0	0	1	0	0	0	0	0	0	0	0	0	1816	1	Homo sapiens	China	GCA_003007395.1
AB34299	0	0	0	0	0	1	0	0	0	0	0	0	0	1834	1	Homo sapiens	-	GCA_002009115.1
AB36	0	1	0	0	0	0	0	0	0	0	1	0	0	1816	2	Homo sapiens	China	GCA_003006845.1
AB37	0	1	0	0	0	0	0	0	0	0	1	0	0	381	2	Homo sapiens	China	GCA_003007355.1
AB3785	0	0	1	0	0	0	0	0	0	0	0	0	0	848	1	Homo sapiens	USA	GCA_001612075.1
AB38	0	0	1	0	0	0	0	0	0	0	0	0	0	1816	1	Homo sapiens	China	GCA_003006835.1
AB39	0	0	0	0	0	0	0	0	0	0	1	0	0	1891	1	Homo sapiens	China	GCA_003007335.1
AB40	0	0	1	0	0	1	0	0	0	0	0	0	0	1816	2	Homo sapiens	China	GCA_003006875.1
AB4025	0	0	1	0	0	0	0	0	0	1	0	0	0	848	2	Homo sapiens	USA	GCA_001612185.1
AB4026	0	0	1	0	0	0	0	0	0	1	0	0	0	848	2	Homo sapiens	USA	GCA_001612155.1
AB4027	0	0	0	0	0	0	0	0	0	1	0	0	0	848	1	Homo sapiens	USA	GCA_001612175.1
AB4052	0	0	0	0	1	0	0	0	0	0	0	0	0	452	1	Homo sapiens	USA	GCA_001612235.1
AB41	0	0	1	0	0	0	0	0	0	0	0	0	0	1816	1	Homo sapiens	China	GCA_003007315.1
Ab4197	1	0	0	0	0	0	0	0	0	0	0	0	1	758	2	Homo sapiens	Mexico	GCA_004321575.1
AB42	0	1	0	0	0	0	0	0	0	0	1	0	0	1891	2	Homo sapiens	China	GCA_003007285.1
AB4498	0	0	1	0	0	0	0	0	0	0	0	0	0	848	1	Homo sapiens	USA	GCA_001612285.1
Ab4568	0	0	0	0	0	0	1	0	0	1	0	0	0	191	2	Homo sapiens	China	GCA_002762115.1
Ab4653	0	0	0	0	0	1	0	0	0	0	0	0	0	1962	1	Homo sapiens	China	GCA_002762155.1
AB4878	0	0	0	0	1	0	0	0	0	0	0	0	0	452	1	Homo sapiens	USA	GCA_001612335.1
AB4932	0	0	0	0	1	0	0	0	0	0	0	0	0	452	1	Homo sapiens	USA	GCA_001612365.1
AB4957	0	0	0	0	1	0	0	0	0	0	0	0	0	452	1	Homo sapiens	USA	GCA_001612355.1
Ab4977	0	0	0	0	0	0	0	0	0	1	0	0	0	191	1	Homo sapiens	China	GCA_002762095.1
AB5001	0	0	0	0	1	0	0	0	0	0	0	0	0	452	1	Homo sapiens	USA	GCA_001612395.1
Ab5013	2	0	0	0	0	0	0	0	0	0	0	0	1	758	3	Homo sapiens	Mexico	GCA_004299615.1
Ab5038	3	0	0	0	0	0	0	0	0	0	0	0	0	758	3	Homo sapiens	Mexico	GCA_004794205.1
AB52	0	0	0	0	1	0	0	0	0	0	0	0	0	1806	1	Homo sapiens	China	GCA_002277715.1
AB54	0	0	0	0	1	0	0	0	0	0	0	0	0	1806	1	Homo sapiens	China	GCA_002277505.1
AB7	0	0	0	0	0	0	1	0	0	0	0	0	0	1806	1	Homo sapiens	China	GCA_003336085.1
AB73	0	0	0	0	1	0	0	1	0	0	0	0	0	1806	2	Homo sapiens	China	GCA_002277675.1
ab736	0	0	0	0	0	1	0	0	0	0	0	0	0	931	1	Homo sapiens	USA	GCA_002116925.1
AB74	0	0	0	0	1	0	0	0	0	0	0	0	0	1806	1	Homo sapiens	China	GCA_002277655.1
AB75	0	0	0	0	1	0	0	0	0	0	0	0	0	1806	1	Homo sapiens	China	GCA_002277645.1
Ab77	0	0	0	1	0	0	0	0	0	0	0	0	0	1806	1	Homo sapiens	Australia	GCA_900117945.2
AB79	0	0	0	0	1	0	0	0	0	0	0	0	0	1806	1	Homo sapiens	China	GCA_002277455.1
AB81	0	0	1	0	1	0	0	0	0	0	0	0	0	1816	2	Homo sapiens	China	GCA_002277635.1
AB88	0	0	0	0	1	0	0	1	0	0	0	0	0	136	2	Homo sapiens	China	GCA_002277445.1
AB89	0	0	0	0	1	0	0	0	0	0	0	0	0	1816	1	Homo sapiens	China	GCA_002277435.1
AB91	0	0	0	0	1	0	0	0	0	0	0	0	0	1806	1	Homo sapiens	China	GCA_002277385.1
AB96	0	0	1	0	1	0	0	0	0	0	0	0	0	1816	2	Homo sapiens	China	GCA_002277405.1
AB99	0	0	0	0	1	0	0	0	0	0	0	0	0	1816	1	Homo sapiens	China	GCA_002277365.1
Aba	1	0	0	0	0	1	0	0	0	0	0	0	0	1816	2	Homo sapiens	China	GCA_003288775.1
ABAY04001	0	0	1	1	0	0	0	0	0	0	0	0	0	1806	2	Homo sapiens	South Korea	GCA_009738015.1
ABAY09002	0	0	0	1	0	0	0	0	0	0	0	0	0	1962	1	Homo sapiens	South Korea	GCA_009737985.1
ABAY09003	0	0	0	0	0	1	0	0	0	1	0	0	0	191	2	Homo sapiens	South Korea	GCA_009737925.1
ABAY09007	0	0	0	0	0	0	0	0	0	1	0	0	0	191	1	Homo sapiens	South Korea	GCA_009737865.1
ABAY09009	0	0	1	0	0	0	0	0	0	1	0	0	0	191	2	Homo sapiens	South Korea	GCA_009737805.1
ABAY09010	0	0	0	0	0	1	0	0	0	1	0	0	0	191	2	Homo sapiens	South Korea	GCA_009737795.1
ABAY09011	0	0	0	1	0	0	0	0	0	0	0	0	0	1962	1	Homo sapiens	South Korea	GCA_009737785.1
ABAY10002	0	0	0	0	0	0	0	0	0	1	0	0	0	191	1	Homo sapiens	South Korea	GCA_009737685.1
ABAY10004	0	0	0	0	0	0	1	0	0	1	0	0	0	191	2	Homo sapiens	South Korea	GCA_009736995.1
ABAY10005	0	0	0	0	0	0	1	0	0	1	0	0	0	191	2	Homo sapiens	South Korea	GCA_009737675.1
ABAY10006	0	0	0	0	0	0	1	0	0	1	0	0	0	191	2	Homo sapiens	South Korea	GCA_009736975.1
ABAY11001	0	0	0	0	0	1	0	0	0	0	0	0	0	357	1	Homo sapiens	South Korea	GCA_009736935.1
ABAY11002	0	0	0	0	0	0	1	0	0	0	0	0	0	191	1	Homo sapiens	South Korea	GCA_009737695.1
ABAY11006	0	0	0	0	0	1	0	0	0	0	0	0	0	357	1	Homo sapiens	South Korea	GCA_009737575.1
ABAY11008	0	0	0	0	0	1	0	0	0	0	0	0	0	357	1	Homo sapiens	South Korea	GCA_009737545.1
ABAY11009	0	0	0	0	0	1	0	0	0	1	0	0	0	191	2	Homo sapiens	South Korea	GCA_009737525.1
ABAY12017	0	0	0	0	0	0	0	0	0	1	0	0	0	191	1	Homo sapiens	South Korea	GCA_009736725.1
ABAY12018	0	0	0	0	0	1	0	0	0	0	0	0	0	357	1	Homo sapiens	South Korea	GCA_009736705.1
ABAY12019	0	0	0	0	0	1	0	0	0	0	0	0	0	357	1	Homo sapiens	South Korea	GCA_009736655.1
ABAY13001	0	0	0	0	0	0	0	0	0	1	0	0	0	191	1	Homo sapiens	South Korea	GCA_009736665.1
ABAY13002	0	0	0	0	0	0	0	0	0	1	0	0	0	191	1	Homo sapiens	South Korea	GCA_009736645.1
ABAY13003	0	0	0	0	1	0	0	0	0	0	0	0	0	191	1	Homo sapiens	South Korea	GCA_009736625.1
ABAY13004	0	0	0	0	1	0	0	0	0	0	0	0	0	191	1	Homo sapiens	South Korea	GCA_009736605.1
ABAY13007	0	0	0	0	1	0	0	0	0	0	0	0	0	191	1	Homo sapiens	South Korea	GCA_009736545.1
ABAY13013	0	0	0	0	1	0	0	0	0	1	0	0	0	191	2	Homo sapiens	South Korea	GCA_009736385.1
ABAY13018	0	0	0	0	1	0	0	0	0	1	0	0	0	191	2	Homo sapiens	South Korea	GCA_009736285.1
ABAY13019	0	0	0	0	1	0	0	0	0	1	0	0	0	191	2	Homo sapiens	South Korea	GCA_009736295.1
ABAY14001	0	0	0	0	1	0	0	0	0	0	0	0	0	191	1	Homo sapiens	South Korea	GCA_009736305.1
ABAY14003	0	0	0	0	1	0	0	0	0	0	0	0	0	191	1	Homo sapiens	South Korea	GCA_009736245.1
ABAY14005	0	0	0	0	1	0	0	0	0	1	0	0	0	191	2	Homo sapiens	South Korea	GCA_009736205.1
ABAY14014	0	0	0	0	1	0	0	0	0	0	0	0	0	191	1	Homo sapiens	South Korea	GCA_009736025.1
ABAY15002	0	0	0	0	1	0	0	0	0	0	0	0	0	191	1	Homo sapiens	South Korea	GCA_009735965.1
ABAY15004	0	0	0	0	1	0	0	0	0	0	0	0	0	191	1	Homo sapiens	South Korea	GCA_009735945.1
ABAY15005	0	0	0	0	1	0	0	0	0	0	0	0	0	191	1	Homo sapiens	South Korea	GCA_009735915.1
ABAY15007	0	0	0	0	1	0	0	0	0	0	0	0	0	1852	1	Homo sapiens	South Korea	GCA_009735845.1
ABAY15008	0	0	0	0	1	0	0	0	0	0	0	0	0	191	1	Homo sapiens	South Korea	GCA_009735865.1
ABAY15011	0	0	0	0	1	0	0	0	0	0	0	0	0	191	1	Homo sapiens	South Korea	GCA_009735775.1
ABCR01	0	0	0	0	0	2	0	0	0	0	0	0	0	1816	2	Homo sapiens	Thailand	GCA_009498335.1
AbCrete	0	0	0	0	0	0	1	0	0	0	0	0	0	350	1	Homo sapiens	UK	GCA_001420515.1
AbH12O-A2	0	0	0	0	0	0	0	0	0	0	0	0	2	924	2	-	-	GCA_000761175.1
AB-HZ-C95	0	0	0	0	0	0	0	0	1	0	0	0	0	1852	1	Homo sapiens	China	GCA_006366515.1
AbPK1	0	0	0	0	1	0	0	0	0	0	0	0	0	452	1	Ovis aries	Pakistan	GCA_002753915.1
ACICU	0	0	0	0	0	1	0	0	0	1	0	0	0	1836	2	Homo sapiens	Italy	GCA_005519135.1
AF-401	0	0	0	0	0	0	0	0	0	0	0	0	1	1942	1	Homo sapiens	Mexico	GCA_001896005.1
AF-673	1	0	0	1	0	1	0	0	0	0	0	0	0	1806	3	Homo sapiens	USA	GCA_001895985.1
AK_2015_20	0	0	0	0	0	1	0	0	0	0	0	0	0	3341	1	Homo sapiens	Greece	GCA_009760775.1
AK_2015_21	0	0	0	0	0	1	0	0	0	0	0	0	0	3341	1	Homo sapiens	Greece	GCA_009760725.1
AK_2015_22	0	0	0	0	0	1	0	0	0	0	0	0	0	3341	1	Homo sapiens	Greece	GCA_009760705.1
AK_2015_23	0	0	0	0	0	1	0	0	0	0	0	0	0	3341	1	Homo sapiens	Greece	GCA_009760385.1
AO_2015_52	0	0	0	0	0	2	2	0	0	0	0	0	0	3341	4	Homo sapiens	Greece	GCA_009760165.1
AYP-A2	0	0	0	1	0	0	0	0	0	0	0	0	0	1806	1	Homo sapiens	Australia	GCA_002761575.1
CBA7	0	0	0	1	0	0	0	0	0	0	0	0	0	1806	1	Homo sapiens	South Korea	GCA_002082645.1
D15	0	0	0	1	0	0	0	0	0	0	0	0	0	NONE	1	Homo sapiens	Australia	GCA_001511955.1
HJ03	0	0	0	0	0	0	0	1	0	0	0	0	0	191	1	Homo sapiens	China	GCA_001680105.1
HJ04	0	0	0	0	0	0	0	1	0	0	0	0	0	191	1	Homo sapiens	China	GCA_001680115.1
HJ13	0	0	0	1	0	0	0	0	0	0	0	0	0	1806	1	Homo sapiens	China	GCA_001680305.1
I43	0	0	0	1	0	0	0	0	0	0	0	0	0	2405	1	Aeschynomene fluminensis	Brazil	GCA_002727055.2
ISAB51	0	0	0	1	0	0	0	0	0	0	0	0	0	1806	1	Homo sapiens	Taiwan	GCA_003352485.1
J133	0	0	1	0	0	0	0	0	0	0	0	0	0	1806	1	Homo sapiens	Japan	GCA_000966525.1
KMDRAB15	0	0	0	1	0	0	0	0	0	0	0	0	0	2164	1	Homo sapiens	Taiwan	GCA_003352495.1
MDRAB16	0	0	0	0	0	1	0	0	0	0	0	0	0	455	1	Homo sapiens	Taiwan	GCA_003352595.1
MDRAB41	0	0	1	0	0	0	0	0	0	0	0	0	0	544	1	Homo sapiens	Taiwan	GCA_003352615.1
MDR-TJ	1	0	0	1	0	0	0	0	0	0	0	0	0	1837	2	-	-	GCA_000187205.4
MH7	0	0	0	1	0	0	0	0	0	0	0	0	0	1837	1	Homo sapiens	China	GCA_003335945.1
NIPH335	0	1	0	0	0	0	0	0	0	0	0	0	0	447	1	Homo sapiens	Czech Republic	GCA_000369205.1
O1-4	0	0	1	1	0	0	0	0	0	0	0	0	0	1806	2	Homo sapiens	China	GCA_007113785.1
O1-8	0	0	0	1	0	0	0	0	0	0	0	0	0	1806	1	Homo sapiens	China	GCA_007113705.1
O2-4	0	0	0	1	0	0	0	0	0	0	0	0	0	1806	1	Homo sapiens	China	GCA_006937725.1
ORAB01	0	0	0	1	0	0	0	0	0	0	0	0	0	1806	1	Homo sapiens	USA	GCA_000939415.2
R7	0	0	0	0	0	0	1	0	0	0	0	0	0	1806	1	Homo sapiens	USA	GCA_002951315.1
RCS2	0	0	1	0	0	1	0	0	0	0	0	0	0	2164	2	Homo sapiens	France	GCA_006369755.1
RCS6	0	0	0	1	0	0	0	0	0	0	0	0	0	1806	1	Homo sapiens	France	GCA_006369815.1
S11	0	0	0	1	0	0	0	0	0	0	0	0	0	1806	1	Homo sapiens	USA	GCA_002950795.1
S17	0	0	0	0	0	1	0	0	0	0	0	0	0	1806	1	Homo sapiens	USA	GCA_002951135.1
S2	0	1	0	0	0	0	0	0	0	0	0	0	0	1891	1	Homo sapiens	China	GCA_006937715.1
s212	0	0	1	1	0	0	0	0	0	0	0	0	0	2164	2	Homo sapiens	China	GCA_003356875.1
s213	0	0	1	1	0	0	0	0	0	0	0	0	0	NONE	2	Homo sapiens	China	GCA_003356905.1
s214	0	0	1	1	0	0	0	0	0	0	0	0	0	2164	2	Homo sapiens	China	GCA_003356865.1
s215	0	0	0	1	0	0	0	0	0	0	0	0	0	2164	1	Homo sapiens	China	GCA_003356845.1
s216	0	0	0	1	0	0	0	0	0	0	0	0	0	2164	1	Homo sapiens	China	GCA_003356815.1
s217	0	0	1	0	0	0	0	0	0	0	0	0	0	2164	1	Homo sapiens	China	GCA_003356795.1
s219	0	0	1	1	0	0	0	0	0	0	0	0	0	2164	2	Homo sapiens	China	GCA_003356785.1
s220	0	0	0	1	0	0	0	0	0	0	0	0	0	2164	1	Homo sapiens	China	GCA_003356745.1
s221	0	0	1	0	0	0	0	0	0	0	0	0	0	2164	1	Homo sapiens	China	GCA_003356725.1
s222	0	0	0	1	0	0	0	0	0	0	0	0	0	2164	1	Homo sapiens	China	GCA_003356705.1
s228	0	0	0	1	0	0	0	0	0	0	0	0	0	381	1	Homo sapiens	China	GCA_003356575.1
s248	0	0	1	0	0	0	0	0	0	0	0	0	0	1962	1	Homo sapiens	China	GCA_003356185.1
s249	0	0	1	0	0	0	0	0	0	0	0	0	0	NONE	1	Homo sapiens	China	GCA_003356155.1
s270	0	0	0	1	0	0	0	0	0	0	0	0	0	381	1	Homo sapiens	China	GCA_003355745.1
s271	0	0	0	1	0	0	0	0	0	0	0	0	0	381	1	Homo sapiens	China	GCA_003355705.1
s275	0	0	0	1	0	0	0	0	0	0	0	0	0	381	1	Homo sapiens	China	GCA_003355605.1
s276	0	0	0	1	0	0	0	0	0	0	0	0	0	381	1	Homo sapiens	China	GCA_003355595.1
s277	0	0	0	1	0	0	0	0	0	0	0	0	0	381	1	Homo sapiens	China	GCA_003355585.1
SPU7	0	0	0	0	0	1	0	0	0	0	0	0	0	455	1	Homo sapiens	Taiwan	GCA_003352685.1
SSMA8	0	0	0	1	0	0	0	0	0	0	0	0	0	1806	1	Homo sapiens	South Korea	GCA_002237955.1
ST-2_clon_2010	0	0	0	0	0	0	1	0	0	0	0	0	0	2164	1	Homo sapiens	Spain	GCA_001707985.1
TG22653	0	0	0	1	0	0	0	0	0	0	0	0	0	1806	1	Homo sapiens	USA	GCA_003948455.2
TG60155	0	0	0	1	0	0	0	0	0	0	0	0	0	1806	1	Homo sapiens	USA	GCA_003949295.2
XH512	0	0	0	0	0	0	0	1	0	0	0	0	0	462	1	Homo sapiens	China	GCA_001863415.1
XH545	0	0	0	0	0	0	0	1	0	0	0	0	0	462	1	Homo sapiens	China	GCA_001863485.1
XH640	0	0	0	0	0	1	0	0	0	0	0	0	0	1852	1	Homo sapiens	China	GCA_001864065.1
XH642	0	0	0	0	0	1	0	0	0	0	0	0	0	1333	1	Homo sapiens	China	GCA_001864095.1
XH647	0	0	0	0	0	0	0	1	0	0	0	0	0	1332	1	Homo sapiens	China	GCA_001864155.1
XH648	0	0	0	0	0	1	0	0	0	0	0	0	0	1333	1	Homo sapiens	China	GCA_001864165.1
XH661	0	0	0	0	0	1	0	0	0	0	0	0	0	1333	1	Homo sapiens	China	GCA_001864235.1
XH662	0	0	0	0	0	1	0	0	0	0	0	0	0	1333	1	Homo sapiens	China	GCA_001864275.1
XH664	0	0	0	0	0	1	0	0	0	0	0	0	0	1333	1	Homo sapiens	China	GCA_001863835.1
XH668	0	0	0	0	0	1	0	0	0	0	0	0	0	1333	1	Homo sapiens	China	GCA_001864355.1
XH670	0	0	0	1	0	0	0	0	0	0	0	0	0	381	1	Homo sapiens	China	GCA_001864375.1
XH671	0	0	0	1	0	0	0	0	0	0	0	0	0	1806	1	Homo sapiens	China	GCA_001863855.1
XH672	0	0	0	1	0	0	0	0	0	0	0	0	0	1806	1	Homo sapiens	China	GCA_001864395.1
XH673	0	0	0	0	0	1	0	0	0	0	0	0	0	1333	1	Homo sapiens	China	GCA_001864435.1
XH674	0	0	0	0	0	1	0	0	0	0	0	0	0	1333	1	Homo sapiens	China	GCA_001864465.1
XH697	0	0	0	0	0	1	0	0	0	0	0	0	0	NONE	1	Homo sapiens	China	GCA_001864745.1
XH698	0	0	0	1	0	0	0	0	0	0	0	0	0	1806	1	Homo sapiens	China	GCA_001864755.1
XH703	0	0	0	0	0	0	0	1	0	0	0	0	0	NONE	1	Homo sapiens	China	GCA_001862005.1
XH706	0	0	0	1	0	0	0	0	0	0	0	0	0	1806	1	Homo sapiens	China	GCA_001863955.1
XH709	0	0	0	1	0	0	0	0	0	0	0	0	0	191	1	Homo sapiens	China	GCA_001862065.1
XH719	0	0	0	0	0	1	0	0	0	0	0	0	0	1852	1	Homo sapiens	China	GCA_001862225.1
XH724	0	0	0	0	0	0	0	1	0	0	0	0	0	NONE	1	Homo sapiens	China	GCA_001862305.1
XH729	0	0	0	0	0	0	0	1	0	0	0	0	0	NONE	1	Homo sapiens	China	GCA_001861395.1
XH730	0	0	0	0	0	0	0	1	0	0	0	0	0	462	1	Homo sapiens	China	GCA_001862335.1
XH746	0	0	0	0	0	0	1	0	1	0	0	0	0	547	2	Homo sapiens	China	GCA_001862535.1
XH747	0	0	0	1	0	0	0	0	0	0	0	0	0	1806	1	Homo sapiens	China	GCA_001861545.1
XH748	0	0	0	1	0	0	0	0	0	0	0	0	0	1806	1	Homo sapiens	China	GCA_001862555.1
XH771	0	0	0	0	0	1	0	0	0	0	0	0	0	NONE	1	Homo sapiens	China	GCA_001862805.1
XH780	0	0	0	1	0	0	0	0	0	0	0	0	0	1806	1	Homo sapiens	China	GCA_001861865.1
XH810	0	0	1	0	0	0	0	0	0	0	0	0	0	191	1	Homo sapiens	China	GCA_001863115.1
XH823	0	0	0	1	0	0	0	0	0	0	0	0	0	1806	1	Homo sapiens	China	GCA_001861785.1
XH840	0	0	0	1	0	0	0	0	0	0	0	0	0	1837	1	Homo sapiens	China	GCA_001863315.1
ZQ2	0	0	0	1	0	0	0	0	0	0	0	0	0	1052	1	Homo sapiens	Iraq	GCA_002838015.2
Profages	37	24	65	63	49	77	24	16	23	32	29	14	14	TOTAL PROFAGE	467

## Sheet: Sheet5
Cluster	Phages	Size in KB				Average Size	Mode
1	A1626.2	50.304				57.1174	46.716
1	A2490.3	50.353
1	A3926.3	49.786
1	Ab105-1phi	41.496
1	Ab105-2phi	61.304
1	Ab105-2phideltaCI404ad	53.211
1	Ab11510-phi	50.916
1	Ab1656-2	50.929
1	AbTJ	42.67
1	Acba_1_PARTIAL	50.696
1	Aclw_8_PARTIAL	47.018
1	JX403940	45.364
1	KT588073.1	109.759
1	MRostami-2023a_PARTIAL	44.989
1	P2829_09A16CRGN0014	50.224
1	P2833_09A16CRGN003B	50.224
1	P2856_11A1213CRGN008	51.121
1	P2858_11A1213CRGN055	51.121
1	P2861_11A1213CRGN064	51.121
1	P2866_11A1314CRGN088	51.121
1	P2867_11A1314CRGN089	51.121
1	P2871_11A14CRGN003	51.121
1	P291_4300STDY7045689	55.638
1	P3161_4300STDY7045693	53.673
1	P3173_4300STDY7045699_1	52.086
1	P3208_4300STDY7045711	53.673
1	P3211_4300STDY7045712	53.673
1	P3215_4300STDY7045713_1	50.585
1	P3227_4300STDY7045721_1	46.197
1	P3251_4300STDY7045728_1	46.008
1	P3274_4300STDY7045736_1	50.585
1	P3287_4300STDY7045739	53.673
1	P3340_4300STDY7045760_1	50.585
1	P3373_4300STDY7045777_1	46.197
1	P3822_5845	52.311
1	P4042_AB067	46.768
1	P4272_Ab191	53.673
1	P4684_Aba_1	46.008
1	P4992_AF-673	51.12
1	phi4197	39.359
1	phi5013-M1	42.18
1	phi5013-M2	49.159
1	phi5038-11536	48.056
1	phi5038-11547_f2	25.802
1	phi5038-11551	38.492
1	phi9102	52.239
1	vB_AbaS_Eva	50.174
1	vB_AbaS_Ftm	48.487
1	vB_AbaS_Gln	50.043
1	vB_AbaS_SA1	50.108
1	YC_06	48.885
1	YMC11_11_R3177	47.575
2	AM106	52.031
2	P1147_AB37_1	52.688
2	P1212_AB42_1	50.683
2	P2306_S2_1	47.091
2	P3086_2092	52.668
2	P3794_5121	52.668
2	P3798_5122	52.668
2	P3802_5123	52.668
2	P3805_5126	52.668
2	P3808_5127	52.668
2	P3811_5128	49.356
2	P4226_AB16	52.668
2	P4241_AB175	53.274
2	P4244_AB176	53.274
2	P4251_AB17	52.668
2	P4269_AB18	52.668
2	P4296_AB20	52.668
2	P4301_AB21	48.269
2	P4311_AB22	52.668
2	P4335_AB23	52.668
2	P4357_AB25	52.668
2	P4366_AB26	52.668
2	P4433_AB36	52.668
2	P4913_AB	52.668
3	P1003_Ab21	39.534
3	P1352_AB81	33.876
3	P1405_AB96	33.847
3	P1442_ABAY04001_1	51.336
3	P1839_J133	46.011
3	P1990_MDRAB41	39.609
3	P2037_O1-4_1	51.4
3	P2130_RCS2_1	38.759
3	P2176_s212_1	37.023
3	P2178_s213_1	37.023
3	P2180_s214_1	37.023
3	P2185_s217_1	37.023
3	P2189_s219_1	37.023
3	P2192_s221_1	35.326
3	P2238_s248_1	44.676
3	P2240_s249_1	44.741
3	P251_20881_1	51.4
3	P255_20883_1	51.313
3	P2757_XH810_1	39.533
3	P3102_292	39.455
3	P3127_4300STDY7045682_1	46.71
3	P3131_4300STDY7045683_1	46.679
3	P3134_4300STDY7045684_1	46.743
3	P3143_4300STDY7045687_1	46.684
3	P3150_4300STDY7045690_1	46.732
3	P3187_4300STDY7045705_1	46.641
3	P3229_4300STDY7045721_1	46.636
3	P3233_4300STDY7045722_1	46.727
3	P3241_4300STDY7045725_1	46.454
3	P3256_4300STDY7045729_1	50.797
3	P3261_4300STDY7045731_1	46.454
3	P3297_4300STDY7045742_1	53.46
3	P3375_4300STDY7045777_1	46.332
3	P3390_4300STDY7045781_1	46.427
3	P3428_4300STDY7045791_1	46.454
3	P3435_4300STDY7045793_1	50.797
3	P3473_4300STDY7045805_1	50.797
3	P3519_4300STDY7045816_1	49.629
3	P3525_4300STDY7045817_1	38.078
3	P3526_4300STDY7045817	38.128
3	P3566_4300STDY7045832_1	40.208
3	P3568_4300STDY7045833_1	46.403
3	P3577_4300STDY7045837_1	50.797
3	P3582_4300STDY7045839_1	50.797
3	P359_4300STDY7045754_1	52.809
3	P3591_4300STDY7045841_1	46.454
3	P3602_4300STDY7045843_1	49.629
3	P3721_4300STDY7045883_1	46.403
3	P3751_4300STDY7045899_1	49.789
3	P3754_4300STDY7045900_1	46.826
3	P3757_4300STDY7045901_1	46.454
3	P3761_4300STDY7045902_1	53.278
3	P3769_4300STDY7045905_1	46.563
3	P4159_AB12	32.259
3	P4194_AB_1	46.208
3	P4197_AB_1	46.208
3	P4349_AB24_1	50.024
3	P4438_AB3785_1	50.107
3	P4452_AB38_1	35.869
3	P4475_AB4025_1	50.266
3	P4479_AB4026_1	50.267
3	P4496_AB40_1	37.5
3	P4508_AB41_1	38.239
3	P4533_AB4498_1	50.266
3	P4703_ABAY09009_1	50.821
4	P1008_Ab222	110.315
4	P1022_Ab236	110.335
4	P1028_Ab237	110.335
4	P1034_Ab238	110.307
4	P1040_Ab239	110.323
4	P1049_Ab240	110.339
4	P106_2011LNAB2	110.283
4	P1103_AB30	110.943
4	P1332_Ab77	110.323
4	P1443_ABAY04001	110.967
4	P1447_ABAY09002	110.967
4	P1458_ABAY09011	110.967
4	P152_2015ZJAB13	111.08
4	P16_15A831_1	98.586
4	P1649_AF-673	110.964
4	P1708_AYP-A2	110.967
4	P1720_CBA7	111.999
4	P1740_D15_1	97.815
4	P1808_HJ13	111.105
4	P181_2015ZJAB7	110.967
4	P1821_I43	114.918
4	P1835_ISAB51_1	100.94
4	P1857_KMDRAB15	110.32
4	P187_2015ZJAB8_1	97.814
4	P2002_MDR-TJ	110.967
4	P2016_MH7	110.309
4	P2038_O1-4	108.45
4	P2047_O1-8	108.45
4	P2055_O2-4	110.967
4	P2071_ORAB01	110.965
4	P2138_RCS6	110.947
4	P2144_S11	110.967
4	P2175_s212	110.967
4	P2177_s213	110.967
4	P2179_s214	110.967
4	P2181_s215	110.967
4	P2183_s216_1	101.535
4	P2188_s219	110.967
4	P2190_s220	110.967
4	P2193_s222	110.967
4	P2200_s228	110.967
4	P2279_s270	110.967
4	P2283_s271	110.967
4	P2296_s275	110.967
4	P2299_s276	110.873
4	P2303_s277	110.967
4	P2342_SSMA8	111.842
4	P2359_TG22653_1	111.838
4	P2363_TG60155_1	111.838
4	P252_20881	108.45
4	P2524_XH670	110.967
4	P2528_XH671	111.015
4	P2532_XH672	111.015
4	P256_20883	108.45
4	P2573_XH698	111.017
4	P2589_XH706	111.015
4	P2596_XH709	110.967
4	P2671_XH747	111.017
4	P2675_XH748	110.945
4	P2724_XH780	111.013
4	P2763_XH823	110.967
4	P2796_XH840	110.967
4	P2814_ZQ2	110.967
5	P131_2011ZJAB1	36.424
5	P180_2015ZJAB7	36.528
5	P186_2015ZJAB8	36.524
5	P192_2015ZJAB9_2	36.356
5	P2955_2011ZJAB2	36.298
5	P3380_4300STDY7045780	36.38
5	P4096_AB112	36.298
5	P4139_AB117	36.734
5	P4146_AB119	36.734
5	P4163_AB133	36.734
5	P4164_AB134	36.298
5	P4179_AB143	36.734
5	P4200_AB159	36.734
5	P4208_AB162	36.298
5	P4235_AB172	36.298
5	P4488_AB4052	36.653
5	P4549_AB4878	36.653
5	P4553_AB4932	36.653
5	P4557_AB4957	36.653
5	P4574_AB5001	36.653
5	P4598_AB52	36.298
5	P4599_AB54	36.298
5	P4629_AB73	36.298
5	P4631_AB74	36.298
5	P4632_AB75	36.298
5	P4640_AB79	36.298
5	P4642_AB81	36.298
5	P4650_AB88	36.298
5	P4653_AB89	36.298
5	P4660_AB91	36.298
5	P4667_AB96	36.298
5	P4669_AB99	36.298
5	P4797_ABAY13003	36.249
5	P4802_ABAY13004	36.249
5	P4810_ABAY13007	36.249
5	P4821_ABAY13013	36.249
5	P4832_ABAY13018	36.249
5	P4837_ABAY13019	36.249
5	P4840_ABAY14001	36.249
5	P4845_ABAY14003	36.249
5	P4851_ABAY14005	36.249
5	P4868_ABAY14014	36.249
5	P4875_ABAY15002	36.249
5	P4879_ABAY15004	36.249
5	P4883_ABAY15005	36.249
5	P4888_ABAY15007	36.249
5	P4891_ABAY15008	36.249
5	P4902_ABAY15011	36.249
5	P4955_AbPK1_1	30.578
6	P1457_ABAY09010_1	46.463
6	P1989_MDRAB16_1	46.336
6	P2131_RCS2_1	49.687
6	P2153_S17	48.379
6	P2339_SPU7_1	46.461
6	P2478_XH640_1	46.463
6	P2479_XH642_1	47.486
6	P2496_XH648_1	47.674
6	P2500_XH661_1	47.486
6	P2501_XH662_1	48.204
6	P2509_XH664_1	47.486
6	P2520_XH668_1	47.486
6	P2539_XH673_1	47.674
6	P2540_XH674_1	47.486
6	P2570_XH697_1	46.275
6	P2619_XH719_1	46.463
6	P2721_XH771_1	46.463
6	P2831_09A16CRGN0014	46.716
6	P2836_09A16CRGN003B	46.716
6	P2838_10042_1	47.134
6	P2855_11A1213CRGN008	46.716
6	P2860_11A1213CRGN055	46.716
6	P2862_11A1213CRGN064	46.716
6	P2865_11A1314CRGN088	46.716
6	P2868_11A1314CRGN089	46.716
6	P2872_11A14CRGN003	46.716
6	P2887_15A34	46.716
6	P2971_2015ZJAB14_1	46.666
6	P3014_2015ZJAB3_1	46.666
6	P3159_4300STDY7045692	46.715
6	P3163_4300STDY7045693	46.716
6	P3174_4300STDY7045699	46.716
6	P3210_4300STDY7045711	46.716
6	P3213_4300STDY7045712	46.716
6	P3216_4300STDY7045713	46.716
6	P3243_4300STDY7045726	49.593
6	P3272_4300STDY7045735	46.716
6	P3275_4300STDY7045736	46.716
6	P3311_4300STDY7045747	46.716
6	P3341_4300STDY7045760	46.716
6	P3363_4300STDY7045768	46.639
6	P3378_4300STDY7045778	46.716
6	P3537_4300STDY7045822	46.716
6	P3539_4300STDY7045823_1	46.285
6	P3556_4300STDY7045828	46.716
6	P3565_4300STDY7045832	46.715
6	P3574_4300STDY7045835	46.716
6	P3785_4300STDY7045910	56.92
6	P3909_7847_1	47.688
6	P3950_A320	46.716
6	P4093_Ab11111_1	47.148
6	P4203_AB15	46.716
6	P4274_Ab191	46.716
6	P4358_AB25	46.716
6	P4382_AB29	46.716
6	P4408_AB34299	46.714
6	P4495_AB40	46.716
6	P4545_Ab4653_1	47.148
6	P4626_ab736	46.725
6	P4683_Aba	47.905
6	P4697_ABAY09003_1	47.148
6	P4726_ABAY11001	46.716
6	P4737_ABAY11006	46.716
6	P4743_ABAY11008	46.716
6	P4746_ABAY11009	46.716
6	P4784_ABAY12018	46.716
6	P4785_ABAY12019	46.716
6	P4905_ABCR01_2	47.145
6	P4907_ABCR01_2	47.145
6	P4972_ACICU	47.729
6	P4993_AF-673	46.716
6	P5013_AK	46.716
6	P5018_AK	46.716
6	P5022_AK	46.716
6	P5026_AK	46.716
6	P5150_AO	46.716
6	P5166_AO	46.716
7	P1576_AbCrete_1	111.362
7	P1697_AO	106.974
7	P1703_AO	106.974
7	P2118_R7	107.196
7	P2344_ST-2	104.93
7	P2668_XH746	38.757
7	P2915_2005JSAB1_1	39.981
7	P2918_2005LNAB4	35.761
7	P2944_2011HNAB1	33.954
7	P2970_2015ZJAB14_1	39.981
7	P2983_2015ZJAB1_1	41.672
7	P3007_2015ZJAB2_1	39.981
7	P3012_2015ZJAB3_1	39.981
7	P3446_4300STDY7045798	37.236
7	P3450_4300STDY7045799	37.236
7	P3499_4300STDY7045811	37.236
7	P3558_4300STDY7045829	37.236
7	P444_4300STDY7045825_1	38.778
7	P4537_Ab4568	33.954
7	P4641_AB7	33.954
7	P4718_ABAY10004	33.953
7	P4721_ABAY10005	33.953
7	P4723_ABAY10006	33.953
7	P4728_ABAY11002	33.953
8	P1777_HJ03	64.294
8	P1782_HJ04	64.358
8	P2428_XH512	64.293
8	P2438_XH545	64.384
8	P2492_XH647	64.294
8	P2580_XH703	64.385
8	P2623_XH724	78.98
8	P2636_XH729	64.298
8	P2640_XH730	64.297
8	P2968_2015ZJAB13	77.795
8	P3082_20881	77.934
8	P3085_20883	77.935
8	P3777_4300STDY7045907	71.094
8	P4165_AB134	78.029
8	P4630_AB73	77.981
8	P4652_AB88	77.98
9	P2670_XH746	34.421
9	P2969_2015ZJAB14_1	32.733
9	P2984_2015ZJAB1_1	33.248
9	P2995_2015ZJAB23_1	33.001
9	P3006_2015ZJAB2_1	32.733
9	P3011_2015ZJAB3_1	33.164
9	P3177_4300STDY7045701_1	37.521
9	P3181_4300STDY7045703	37.056
9	P3342_4300STDY7045761_1	37.521
9	P3350_4300STDY7045764	33.485
9	P3365_4300STDY7045769_1	37.521
9	P346_4300STDY7045746	38.386
9	P3493_4300STDY7045809	34.829
9	P3497_4300STDY7045810	34.829
9	P3554_4300STDY7045828_1	37.521
9	P3572_4300STDY7045835_1	37.521
9	P4046_AB_1	36.008
9	P4175_AB_1	36.008
9	P4278_AB_1	36.008
9	P4292_AB_1	36.008
9	P4383_AB2_1	35.018
9	P4400_AB_1	36.008
9	P4926_AB-HZ-C95_1	33.001
10	P2893_15A5_1	52.296
10	P2902_2003BJAB12_1	48.08
10	P2905_2004BJAB10	52.631
10	P2906_2004BJAB13_1	52.297
10	P2908_2004BJAB14_1	48.08
10	P2922_2011BJAB1	53.715
10	P2927_2011BJAB4	52.631
10	P2950_2011LNAB3	52.631
10	P3823_6009-2	53.72
10	P3951_A320	53.849
10	P4474_AB4025_1	52.276
10	P4478_AB4026	52.61
10	P4482_AB4027_1	52.276
10	P4540_Ab4568	52.631
10	P4564_Ab4977	52.631
10	P4699_ABAY09003_1	52.297
10	P4700_ABAY09007	52.631
10	P4702_ABAY09009	52.631
10	P4705_ABAY09010_1	52.297
10	P4709_ABAY10002	52.631
10	P4716_ABAY10004	52.631
10	P4720_ABAY10005	52.631
10	P4722_ABAY10006	52.631
10	P4744_ABAY11009	52.631
10	P4779_ABAY12017	52.631
10	P4786_ABAY13001	52.631
10	P4791_ABAY13002	52.631
10	P4818_ABAY13013	52.63
10	P4829_ABAY13018	52.63
10	P4834_ABAY13019	52.63
10	P4848_ABAY14005	52.63
10	P4974_ACICU	53.721
11	P3087_2092	89.618
11	P3139_4300STDY7045685	84.899
11	P3295_4300STDY7045741	89.618
11	P3317_4300STDY7045749	73.129
11	P3329_4300STDY7045756	73.297
11	P3399_4300STDY7045784	88.009
11	P3415_4300STDY7045787	76.109
11	P3432_4300STDY7045792	86.679
11	P3441_4300STDY7045794	79.854
11	P3516_4300STDY7045815	84.94
11	P3531_4300STDY7045819	90.372
11	P3796_5121	72.576
11	P3803_5123	89.618
11	P3806_5126	89.618
11	P3809_5127	89.618
11	P3812_5128	82.2
11	P4250_AB17	89.606
11	P4270_AB18	89.618
11	P4285_AB19	88.245
11	P4297_AB20	89.606
11	P4302_AB21	89.618
11	P4312_AB22	89.606
11	P4367_AB26	89.618
11	P4380_AB28	88.245
11	P4434_AB36	89.618
11	P4444_AB37	89.618
11	P4469_AB39	88.245
11	P4512_AB42	89.504
11	P4911_AB	89.618
12	P3388_4300STDY7045781	37.081
12	P3398_4300STDY7045784	37.081
12	P3412_4300STDY7045787	37.081
12	P3422_4300STDY7045790	34.463
12	P3427_4300STDY7045791	37.081
12	P3439_4300STDY7045794	37.081
12	P3513_4300STDY7045815	37.081
12	P3518_4300STDY7045816	37.081
12	P3523_4300STDY7045817	37.081
12	P3563_4300STDY7045832	37.081
12	P3576_4300STDY7045837	37.081
12	P3581_4300STDY7045839	37.081
12	P445_4300STDY7045825	37.561
12	P454_4300STDY7045830	37.561
13	P3913_810CP	38.908
13	P3987_AB030_1	38.665
13	P3989_AB030_1	38.254
13	P4102_Ab11502	38.908
13	P4106_Ab11536	38.908
13	P4110_Ab11547	38.908
13	P4119_Ab11551	38.908
13	P4124_Ab11598	38.908
13	P4133_Ab11606	38.908
13	P4500_Ab4197	38.908
13	P4578_Ab5013	38.908
13	P4914_AbH12O-A2_1	35.439
13	P4916_AbH12O-A2_1	37.411
13	P4982_AF-401_1	37.738
