# Supplementary material for: Geographic variation in abundance and diversity of Acinetobacter baumannii Vieuvirus bacteriophages
Source: Front Microbiol. 2025 Jan 28;16:1522711. doi: 10.3389/fmicb.2025.1522711 (PMC11813220; doi:10.3389/fmicb.2025.1522711)
Supplement: Supplementary file 1 [file Supplementary_file_1.zip › Supplementary Material 1.XLSX]

## Sheet: Sheet1
Supplementary Material 1. Blast results of isolated phage against the NCBI virus database (taxid:10239). The different values are shown for the description of each column.
ID phage	Submission-ID	Accession number	Genome Size (bp)	CheckV results	Query	Subject	Query Coverage	Identity (%)
phi11547	2876378	PQ432287	25802	AAI-based (high-confidence)	phi11547	Acinetobacter phage Ab11510-phi	0.88	0.9983
phi4197	2876370	PQ432283	39359	AAI-based (high-confidence)	phi4197	Acinetobacter phage Ab11510-phi	0.81	0.9998
phi5013-M1	2876372	PQ432284	42180	AAI-based (high-confidence)	phi5013-M1	Acinetobacter phage Ab11510-phi	0.66	0.9984
phi5013-M2	2876374	PQ432285	49159	DTR (high-confidence)	phi5013-M2	Acinetobacter phage Ab11510-phi	0.77	0.9803
phi5038-11536	2876375	PQ432286	48056	AAI-based (high-confidence)	phi5038-11536	Acinetobacter phage Ab11510-phi	0.87	0.9961
phi5038-11551	2876379	PQ432288	38492	AAI-based (high-confidence)	phi5038-11551	Acinetobacter phage Ab11510-phi	0.91	1
phi9102	2838763	PP898111	52239	AAI-based (high-confidence)	phi9102	Acinetobacter phage Ab1656-2	0.68	0.9722
